# Supplementary material for: p53 maintains lineage fidelity during lung capillary injury-repair in neonatal hyperoxia
Source: JCI Insight. 2025 Aug 5;10(17):e182880. doi: 10.1172/jci.insight.182880 (PMC12487676; doi:10.1172/jci.insight.182880)
Supplement: Supplemental table 2 [file jciinsight-10-182880-s209.xlsx]

## Sheet: TableS2
	p_val	avg_log2FC	pct.1	pct.2	p_val_adj
Uty	1.07e-68	8.77768	0.276	0	2.42e-64
Ddx3y	2.01e-67	7.97548	0.274	0.001	4.54e-63
Eif2s3y	1.14e-51	7.86849	0.212	0	2.59e-47
Inhba	6.71e-57	7.06373	0.254	0.009	1.52e-52
Ano3	1.12e-39	6.76911	0.171	0.002	2.54e-35
Eda2r	1.25e-89	6.56072	0.36	0.004	2.82e-85
Pvt1	6.52e-62	5.79114	0.267	0.006	1.48e-57
Gdf15	1.85e-27	4.95176	0.129	0.005	4.18e-23
Psrc1	7.73e-13	4.84433	0.055	0.001	1.75e-08
Sall1	4.86e-25	4.66602	0.116	0.004	1.1e-20
Kdm5d	2.63e-27	4.58574	0.123	0.003	5.96e-23
Gpnmb	1.55e-14	4.54748	0.065	0.002	3.51e-10
Gria3	7.15e-33	4.54643	0.154	0.006	1.62e-28
Nnmt	1.07e-34	4.52254	0.157	0.004	2.42e-30
Cpt1c	2.99e-33	4.50944	0.151	0.004	6.77e-29
Gtse1	8.04e-13	4.18111	0.055	0.001	1.82e-08
Trnp1	2.15e-14	4.1488	0.061	0.001	4.87e-10
Col18a1	8.47e-50	4.05959	0.26	0.023	1.92e-45
Mgmt	4.4e-32	4.01739	0.159	0.009	9.96e-28
Cdkn1a	8.63e-170	3.99183	0.79	0.185	1.95e-165
Inka2	5.26e-39	3.8465	0.19	0.01	1.19e-34
Trp53cor1	1.24e-46	3.83179	0.223	0.011	2.81e-42
Has2	4.36e-29	3.81699	0.151	0.011	9.87e-25
Olfml2b	5.53e-29	3.76502	0.148	0.01	1.25e-24
8030442B05Rik	1.86e-19	3.73029	0.097	0.006	4.21e-15
Zfp365	2.62e-17	3.72325	0.08	0.003	5.93e-13
Capn11	8e-12	3.72256	0.056	0.003	1.81e-07
Gda	3.1e-24	3.7077	0.118	0.006	7.02e-20
Grip1	1.05e-11	3.6864	0.067	0.008	2.38e-07
Lilrb4a	6.71e-44	3.68063	0.222	0.015	1.52e-39
4930542D17Rik	1.8e-12	3.66618	0.068	0.007	4.06e-08
Col25a1	6.44e-25	3.62457	0.14	0.014	1.46e-20
Hapln1	8.53e-50	3.61348	0.289	0.037	1.93e-45
Ccn2	9.63e-62	3.60396	0.323	0.03	2.18e-57
Rhod	1.08e-28	3.57835	0.147	0.01	2.43e-24
Clca3a1	7.39e-16	3.53839	0.077	0.004	1.67e-11
Tmem255a	6.6e-33	3.53072	0.181	0.017	1.49e-28
Ddit4l	1.11e-29	3.4282	0.154	0.011	2.5e-25
Ndst3	3.61e-20	3.38796	0.11	0.01	8.17e-16
Ror2	5.95e-10	3.33326	0.05	0.004	1.35e-05
Fam189a1	6.05e-14	3.3128	0.08	0.009	1.37e-09
Akr1b8	1.71e-39	3.29995	0.198	0.012	3.87e-35
Gap43	2.78e-28	3.27985	0.175	0.024	6.28e-24
Bdkrb2	1.52e-35	3.19355	0.219	0.03	3.43e-31
2210408F21Rik	3.51e-12	3.14629	0.063	0.005	7.94e-08
Fbxw10	4.11e-11	3.1177	0.06	0.006	9.3e-07
Ltc4s	5.74e-14	3.08421	0.071	0.005	1.3e-09
Ptpn7	4.43e-26	3.05261	0.144	0.013	1e-21
Serpinb8	9.94e-20	2.99249	0.107	0.009	2.25e-15
Ccdc184	1.06e-32	2.9796	0.201	0.027	2.4e-28
Slc4a8	5.83e-17	2.93954	0.089	0.007	1.32e-12
S100a6	2.39e-49	2.86656	0.436	0.126	5.42e-45
Gsto1	2.41e-14	2.85937	0.08	0.008	5.46e-10
Gm29282	2.23e-09	2.84927	0.05	0.005	5.05e-05
Ctsw	3.63e-13	2.84913	0.067	0.005	8.22e-09
Cfap69	4.28e-37	2.83807	0.261	0.049	9.68e-33
Shc4	5.37e-22	2.82226	0.119	0.01	1.22e-17
Trpc6	7.62e-14	2.8005	0.082	0.01	1.72e-09
Ryr2	1.49e-34	2.76556	0.273	0.063	3.37e-30
Dusp4	1.32e-24	2.73612	0.147	0.017	2.99e-20
Slc40a1	4.21e-25	2.7158	0.168	0.027	9.51e-21
Serpine2	2.28e-46	2.71422	0.267	0.03	5.17e-42
Prnp	4.91e-77	2.69807	0.447	0.065	1.11e-72
Morrbid	1.25e-114	2.69567	0.64	0.123	2.84e-110
Serpine1	1.49e-51	2.64976	0.386	0.089	3.38e-47
Fam81a	2.39e-41	2.6405	0.292	0.057	5.4e-37
Etv4	1.28e-10	2.63826	0.056	0.005	2.9e-06
Lilr4b	1.02e-27	2.6355	0.151	0.013	2.32e-23
Plau	2.62e-13	2.63512	0.08	0.01	5.92e-09
Gcnt1	5.52e-20	2.62311	0.122	0.015	1.25e-15
Gm8281	2.08e-08	2.60014	0.05	0.007	0.000471133
Zmat3	7.72e-90	2.59057	0.56	0.119	1.75e-85
Nexmif	1.3e-11	2.58725	0.072	0.01	2.93e-07
Snhg15	9.68e-35	2.58423	0.218	0.03	2.19e-30
F2rl3	7.28e-10	2.54229	0.052	0.005	1.65e-05
Nptx1	5.6e-33	2.53449	0.22	0.035	1.27e-28
Palld	7.88e-50	2.53224	0.365	0.079	1.78e-45
Ism1	2.4e-13	2.52592	0.087	0.013	5.44e-09
Rerg	6.91e-17	2.51557	0.11	0.016	1.56e-12
Tnfrsf12a	1.83e-29	2.50605	0.18	0.023	4.13e-25
Timp3	6.11e-112	2.49779	0.913	0.508	1.38e-107
Rin1	6.75e-10	2.46426	0.05	0.004	1.53e-05
Me1	2.78e-14	2.43136	0.089	0.012	6.28e-10
Pparg	2.4e-09	2.42627	0.052	0.006	5.43e-05
Gm42047	6.03e-19	2.42622	0.155	0.036	1.36e-14
Tinagl1	5.87e-43	2.40241	0.342	0.081	1.33e-38
Rgs6	7.93e-36	2.37637	0.35	0.118	1.79e-31
Tbxas1	1.03e-35	2.37573	0.27	0.056	2.32e-31
Syn3	1.48e-56	2.36742	0.387	0.074	3.36e-52
Add2	6.68e-19	2.367	0.132	0.023	1.51e-14
Aox1	2.56e-14	2.36219	0.089	0.012	5.79e-10
Abcb1b	3.54e-26	2.34483	0.166	0.023	8e-22
Tbc1d9	1.42e-27	2.3405	0.191	0.032	3.22e-23
Gfpt2	1.33e-10	2.33305	0.056	0.005	3e-06
Rnf152	8.77e-29	2.33143	0.216	0.042	1.98e-24
Col6a1	5.12e-14	2.32031	0.157	0.051	1.16e-09
Sorbs2	1.92e-07	2.29549	0.079	0.026	0.00434701
Sesn2	1.04e-35	2.26778	0.242	0.039	2.36e-31
Tubb6	1.2e-24	2.25732	0.174	0.03	2.72e-20
Gpx3	5.13e-18	2.24911	0.138	0.028	1.16e-13
Vwa1	4.52e-14	2.22124	0.103	0.02	1.02e-09
Rgs7bp	6.34e-19	2.2072	0.129	0.021	1.43e-14
Ank2	1.23e-13	2.20504	0.107	0.023	2.77e-09
Adgrg1	9.98e-33	2.20086	0.285	0.074	2.26e-28
Cox6b2	1.47e-10	2.17189	0.063	0.008	3.34e-06
Sh3bgrl2	5.36e-39	2.17096	0.268	0.044	1.21e-34
Pqlc3	5.61e-16	2.15082	0.1	0.013	1.27e-11
Slc19a2	3.25e-14	2.14992	0.085	0.01	7.35e-10
Phlda1	1.42e-54	2.14	0.429	0.107	3.22e-50
Adamtsl5	6.89e-16	2.12832	0.135	0.032	1.56e-11
AU021092	6.89e-17	2.11027	0.117	0.02	1.56e-12
Ccn1	1.42e-53	2.10633	0.382	0.076	3.21e-49
Timp1	3.35e-18	2.10366	0.115	0.015	7.57e-14
Il1b	7.2e-09	2.09729	0.057	0.009	0.000162922
Srxn1	1.71e-11	2.08265	0.07	0.009	3.87e-07
Uap1l1	6.98e-35	2.07802	0.24	0.038	1.58e-30
Lmcd1	2.74e-28	2.06411	0.256	0.066	6.2e-24
Ccbe1	1.47e-15	2.05518	0.126	0.028	3.32e-11
Icam1	7.01e-74	2.05225	0.624	0.203	1.59e-69
Synpo	1.34e-27	2.04717	0.206	0.039	3.03e-23
Micall2	1.02e-11	2.04579	0.086	0.016	2.3e-07
Lgals1	4.38e-29	2.03583	0.231	0.047	9.91e-25
Zfp429	8.4e-10	2.03495	0.061	0.009	1.9e-05
Pla2g4a	4.51e-09	2.02597	0.051	0.006	0.000102101
L1cam	2.59e-11	2.01399	0.066	0.008	5.85e-07
Aim2	8.08e-10	2.0035	0.064	0.01	1.83e-05
Slc1a5	1.84e-27	1.99988	0.198	0.035	4.16e-23
Trpv2	2.47e-10	1.99876	0.068	0.011	5.59e-06
Nabp1	2.33e-18	1.99407	0.137	0.026	5.27e-14
Bst1	1.22e-16	1.99067	0.132	0.028	2.77e-12
Fat1	2.97e-51	1.9898	0.421	0.104	6.71e-47
Cdh13	1.12e-19	1.98046	0.232	0.079	2.54e-15
B3galt1	1.73e-09	1.97375	0.084	0.022	3.9e-05
Whrn	6.8e-08	1.96243	0.052	0.009	0.00153872
Sulf2	1.09e-43	1.95951	0.309	0.054	2.46e-39
Phlda3	7.58e-86	1.95094	0.693	0.24	1.71e-81
Fads3	2.78e-14	1.93397	0.094	0.014	6.28e-10
Spred3	6.72e-19	1.93164	0.114	0.013	1.52e-14
Snrpn	1.43e-11	1.92467	0.079	0.013	3.23e-07
Bok	6.06e-23	1.91752	0.167	0.03	1.37e-18
Aspa	2.98e-18	1.90817	0.158	0.037	6.75e-14
Dglucy	5.77e-40	1.90782	0.317	0.068	1.31e-35
Gm15270	2.1e-18	1.90547	0.144	0.029	4.75e-14
Cd82	4.1e-14	1.90497	0.108	0.022	9.28e-10
Aen	3.6e-55	1.85398	0.459	0.113	8.15e-51
1810055G02Rik	6.94e-12	1.8506	0.085	0.015	1.57e-07
Cd247	3.92e-22	1.83984	0.171	0.034	8.88e-18
Ncam1	1.75e-15	1.83729	0.131	0.031	3.96e-11
Gm15261	7.45e-11	1.82942	0.078	0.014	1.68e-06
Zfpm2	1.48e-09	1.81667	0.119	0.043	3.36e-05
Serp2	6.78e-19	1.81162	0.152	0.032	1.53e-14
Tmeff2	3.04e-48	1.80479	0.401	0.103	6.88e-44
Col6a2	8.91e-14	1.79676	0.133	0.037	2.02e-09
Myo5a	3.24e-58	1.79015	0.488	0.129	7.34e-54
Renbp	3.15e-30	1.78995	0.232	0.044	7.12e-26
Plk3	5.89e-27	1.78928	0.202	0.037	1.33e-22
Kank4	2.05e-15	1.77684	0.121	0.025	4.65e-11
Gm14636	7.26e-12	1.76991	0.082	0.014	1.64e-07
Arhgap6	5.45e-64	1.75843	0.581	0.19	1.23e-59
Fgfr1	2.97e-26	1.75837	0.27	0.08	6.73e-22
2610203C22Rik	1.87e-60	1.75511	0.513	0.145	4.23e-56
Lamb1	2.69e-16	1.75339	0.155	0.041	6.08e-12
Rfx2	5.14e-09	1.74741	0.09	0.027	0.000116189
Map1b	7.18e-56	1.73185	0.555	0.193	1.63e-51
Plppr2	3.16e-07	1.72862	0.057	0.013	0.00714346
C1qtnf6	7.13e-08	1.72155	0.05	0.008	0.00161308
Gm3248	1.3e-07	1.71801	0.057	0.012	0.00293891
St6galnac5	1.46e-12	1.71116	0.094	0.018	3.3e-08
Evc2	2.42e-08	1.71054	0.052	0.008	0.000546736
Unc5a	1.68e-11	1.69234	0.087	0.017	3.79e-07
Ldlr	1.69e-09	1.68226	0.082	0.021	3.83e-05
Samsn1	4.1e-26	1.68011	0.305	0.103	9.28e-22
Shroom3	6.02e-66	1.67448	0.691	0.292	1.36e-61
Tram1l1	1.17e-09	1.67096	0.07	0.013	2.65e-05
Krt80	4.91e-33	1.6689	0.377	0.136	1.11e-28
Plxna4	5.02e-74	1.65991	0.745	0.33	1.14e-69
Colec12	4.69e-19	1.6502	0.226	0.076	1.06e-14
Spata13	1.27e-20	1.65007	0.195	0.05	2.88e-16
Adamtsl4	4.6e-09	1.64425	0.06	0.01	0.00010415
Tppp	5.45e-27	1.6384	0.233	0.053	1.23e-22
Fndc1	4.87e-21	1.63769	0.197	0.051	1.1e-16
Egr3	1.88e-09	1.63716	0.099	0.03	4.26e-05
Cobll1	1.53e-26	1.62842	0.288	0.09	3.45e-22
Gyg	4.47e-50	1.62442	0.5	0.151	1.01e-45
Tpbg	4.54e-07	1.62334	0.052	0.011	0.0102761
Ecm1	4.6e-57	1.6219	0.662	0.284	1.04e-52
Ccng1	1.79e-44	1.6191	0.442	0.131	4.05e-40
Ckap2	3.33e-10	1.60579	0.077	0.015	7.52e-06
Arhgef17	1.92e-10	1.60577	0.075	0.014	4.34e-06
Fuca2	1.43e-20	1.60232	0.161	0.032	3.23e-16
Mgat5	4.54e-44	1.60108	0.671	0.351	1.03e-39
Lmna	2.16e-91	1.59186	0.894	0.498	4.88e-87
Tshz2	1.49e-08	1.58981	0.135	0.056	0.000338017
Klhl6	1.36e-18	1.5872	0.166	0.04	3.08e-14
Plat	8.23e-33	1.57947	0.466	0.2	1.86e-28
Itgb4	2.85e-06	1.57846	0.05	0.012	0.0645586
Loxl3	3.3e-17	1.57787	0.131	0.026	7.46e-13
Adam12	2.57e-42	1.5717	0.476	0.174	5.82e-38
Osbpl10	6.01e-16	1.5609	0.136	0.031	1.36e-11
Chst2	1.22e-32	1.55443	0.341	0.108	2.76e-28
Ar	1.01e-27	1.54921	0.276	0.078	2.27e-23
Map3k6	3.37e-27	1.54704	0.245	0.059	7.63e-23
Vcan	7.6e-08	1.54513	0.064	0.015	0.00171978
Aifm2	2.24e-09	1.54427	0.074	0.016	5.06e-05
Ccnd1	6.83e-90	1.54038	0.921	0.633	1.54e-85
Tmem158	1.77e-07	1.53668	0.06	0.014	0.00400795
Tnfrsf10b	4.09e-37	1.53584	0.372	0.106	9.25e-33
Cd63	1.35e-20	1.53462	0.211	0.06	3.05e-16
Nfkbiz	5.61e-26	1.53174	0.331	0.119	1.27e-21
Tpm2	3.25e-13	1.52935	0.108	0.024	7.36e-09
Slc12a2	2e-29	1.52467	0.568	0.316	4.53e-25
Abhd15	4.78e-14	1.5061	0.122	0.029	1.08e-09
Rsl1	1.66e-10	1.49254	0.088	0.021	3.75e-06
Slc25a25	2.14e-44	1.48516	0.497	0.168	4.85e-40
Zfp52	3.46e-20	1.48265	0.172	0.038	7.82e-16
Chp2	7.39e-06	1.47427	0.053	0.015	0.167225
Smpdl3b	2.8e-10	1.47252	0.068	0.011	6.33e-06
Tnfrsf21	1.59e-25	1.46874	0.22	0.05	3.59e-21
B4galt6	5.49e-08	1.45983	0.071	0.018	0.0012427
Tnfaip3	4.7e-25	1.45712	0.312	0.109	1.06e-20
Gm21057	1.59e-12	1.45304	0.11	0.027	3.61e-08
Nox4	2.33e-06	1.44975	0.061	0.018	0.0527534
Ackr3	1.51e-47	1.44937	0.64	0.293	3.42e-43
Spry4	1.16e-71	1.4462	0.734	0.277	2.62e-67
Diaph3	1.74e-06	1.43939	0.057	0.015	0.0394212
Sdc4	3.13e-37	1.43124	0.412	0.13	7.07e-33
Kalrn	4.73e-57	1.43084	0.821	0.507	1.07e-52
Bicd1	8.74e-12	1.42968	0.128	0.039	1.98e-07
Gm17501	2.16e-07	1.42936	0.058	0.013	0.00488529
A330023F24Rik	4.76e-44	1.42852	0.481	0.158	1.08e-39
Pole	1.82e-07	1.42546	0.052	0.01	0.00410842
Nuak2	4.98e-12	1.42299	0.124	0.036	1.13e-07
Xrcc5	5.74e-09	1.42291	0.08	0.021	0.000129738
Pmaip1	2.18e-15	1.42184	0.148	0.039	4.92e-11
Prxl2b	1.01e-11	1.42095	0.088	0.017	2.29e-07
Epha2	4.99e-51	1.41527	0.636	0.262	1.13e-46
Klhl4	2.17e-20	1.41328	0.196	0.051	4.91e-16
Zbtb7b	9.67e-20	1.41144	0.19	0.049	2.19e-15
Kif21a	4.49e-47	1.41063	0.513	0.17	1.01e-42
Plxdc2	8.5e-09	1.40977	0.085	0.024	0.00019233
Dcxr	5.83e-17	1.4063	0.154	0.037	1.32e-12
Apln	1.67e-37	1.40489	0.47	0.186	3.78e-33
Mfsd13a	7.65e-08	1.40014	0.05	0.008	0.00173106
Lyve1	1.88e-72	1.3991	0.872	0.529	4.26e-68
Cenpw	6.42e-10	1.39509	0.081	0.018	1.45e-05
mt-Co1	1.07e-194	1.3907	1	0.997	2.42e-190
Etv1	1.68e-20	1.39006	0.206	0.056	3.8e-16
Orai2	6.22e-26	1.38818	0.284	0.086	1.41e-21
Maff	1.62e-25	1.38597	0.258	0.07	3.66e-21
Odc1	2.8e-20	1.38304	0.391	0.186	6.34e-16
mt-Atp6	1.7e-203	1.38263	1	0.998	3.85e-199
Pde4a	9.19e-14	1.38092	0.117	0.027	2.08e-09
Plekho2	1.1e-26	1.37942	0.307	0.099	2.49e-22
Slit3	3.32e-10	1.3738	0.16	0.067	7.51e-06
Rflna	1.45e-05	1.37328	0.05	0.014	0.327456
Mmp2	8.09e-12	1.37324	0.082	0.014	1.83e-07
Egflam	3.54e-24	1.36927	0.277	0.091	8.01e-20
Prkar1b	4.45e-08	1.35298	0.064	0.014	0.00100583
Scrn1	6.5e-11	1.3525	0.117	0.036	1.47e-06
Gpc6	1.62e-06	1.34973	0.081	0.03	0.0365386
Ephb1	2.21e-09	1.34891	0.1	0.031	5e-05
Pms1	1.83e-07	1.34699	0.07	0.02	0.00412957
Rrp12	4.77e-08	1.34132	0.067	0.016	0.00107878
Sox9	0.000133272	1.33957	0.059	0.024	1
Tmem56	2.35e-17	1.33707	0.168	0.043	5.32e-13
Tbc1d2	1.85e-11	1.3361	0.116	0.033	4.18e-07
Tmod2	1.93e-58	1.33353	0.755	0.383	4.37e-54
Tln2	2.14e-24	1.32525	0.338	0.131	4.84e-20
Pfkfb3	5.11e-26	1.32257	0.298	0.094	1.16e-21
Mcub	5.46e-13	1.3211	0.132	0.037	1.24e-08
Tpmt	6.82e-09	1.32099	0.081	0.022	0.00015431
Tlr4	1.6e-25	1.31983	0.353	0.133	3.62e-21
Clu	9.61e-27	1.31812	0.333	0.118	2.17e-22
Fign	4.08e-08	1.31719	0.086	0.027	0.000923869
Nr5a2	3.34e-17	1.3124	0.169	0.046	7.56e-13
Tead1	4.53e-36	1.31136	0.48	0.186	1.03e-31
Fam174b	2.98e-09	1.30964	0.09	0.026	6.75e-05
Eif5a2	3.85e-09	1.3049	0.073	0.016	8.71e-05
Def6	1.43e-24	1.30474	0.268	0.079	3.23e-20
Dpysl3	4.71e-83	1.30362	0.9	0.492	1.07e-78
Tnxb	8.74e-09	1.30015	0.093	0.029	0.000197647
Gm16104	8.3e-30	1.29722	0.389	0.142	1.88e-25
Col12a1	1.44e-07	1.29414	0.086	0.029	0.00326801
Gm30262	4.06e-09	1.29346	0.073	0.016	9.19e-05
Ptpre	3.12e-19	1.29031	0.261	0.098	7.06e-15
Col1a1	8.09e-19	1.28802	0.182	0.047	1.83e-14
Neat1	1.81e-48	1.28621	0.655	0.28	4.1e-44
Plxna2	6.97e-46	1.28485	0.752	0.434	1.58e-41
E2f1	1.24e-07	1.28037	0.065	0.016	0.00281074
Sfxn1	3.1e-19	1.2706	0.167	0.038	7.02e-15
Casp4	2.33e-11	1.26819	0.139	0.047	5.28e-07
Ctps	6.54e-16	1.2634	0.213	0.076	1.48e-11
Chrm3	4.18e-10	1.26269	0.21	0.106	9.45e-06
Noct	2.11e-05	1.26087	0.074	0.03	0.477263
Pls3	7.26e-42	1.25849	0.769	0.504	1.64e-37
Nhs	4.4e-08	1.25707	0.131	0.056	0.000994413
Acta2	6.69e-21	1.25687	0.239	0.072	1.51e-16
9630014M24Rik	2.17e-09	1.25505	0.093	0.027	4.91e-05
Litaf	1.86e-42	1.25385	0.657	0.306	4.21e-38
Ulbp1	5.78e-14	1.25354	0.153	0.046	1.31e-09
Tom1l1	3.37e-07	1.24872	0.051	0.01	0.00762552
Gm15417	3.66e-12	1.24751	0.122	0.034	8.29e-08
Kif26b	1e-21	1.24661	0.343	0.151	2.27e-17
Prdm1	4.14e-33	1.24302	0.507	0.236	9.36e-29
Nexn	6.31e-06	1.24157	0.071	0.026	0.142641
Rassf4	4.04e-08	1.23991	0.075	0.021	0.000914457
Pmm1	5.58e-15	1.23733	0.129	0.029	1.26e-10
Ddah1	4.85e-74	1.23482	0.865	0.512	1.1e-69
Apold1	1.88e-10	1.22845	0.118	0.038	4.24e-06
Rab3d	3.27e-10	1.22464	0.122	0.04	7.39e-06
Gba	9.47e-22	1.22258	0.259	0.081	2.14e-17
Chst1	3.02e-32	1.2209	0.385	0.133	6.83e-28
Kcnk5	3.65e-15	1.21959	0.168	0.051	8.26e-11
Cd109	5.54e-13	1.21276	0.103	0.022	1.25e-08
Begain	9.83e-12	1.21218	0.15	0.052	2.22e-07
mt-Nd5	3.22e-94	1.21023	0.956	0.729	7.29e-90
Nfkbie	1.19e-07	1.20955	0.071	0.02	0.00270173
Bax	6.17e-60	1.20452	0.846	0.56	1.4e-55
Lcmt2	7.1e-08	1.20262	0.074	0.021	0.00160529
Bcl2	2.22e-35	1.20246	0.596	0.293	5.02e-31
Tent5a	7.58e-05	1.19915	0.051	0.017	1
Itgb7	4.88e-05	1.19708	0.052	0.017	1
Lmo7	2.11e-35	1.19355	0.565	0.272	4.77e-31
Tnik	1.02e-50	1.19107	0.696	0.32	2.32e-46
Chpf	1.88e-07	1.1861	0.06	0.014	0.00425167
Bcar3	1.7e-41	1.18297	0.589	0.249	3.84e-37
Acbd5	2.64e-34	1.17737	0.778	0.511	5.98e-30
Gnai1	5.4e-38	1.17559	0.524	0.201	1.22e-33
Plagl1	3.34e-07	1.17136	0.095	0.036	0.00755651
Usp29	5.27e-07	1.17096	0.071	0.022	0.0119256
Tmc7	1.47e-08	1.16844	0.084	0.024	0.000331887
Bhlhe40	8.09e-17	1.16586	0.184	0.055	1.83e-12
Actn1	2.41e-56	1.16354	0.811	0.441	5.46e-52
Nfe2	2.63e-06	1.16178	0.058	0.016	0.0594927
mt-Nd2	1.28e-134	1.16155	0.995	0.971	2.89e-130
Cacna2d1	2.88e-25	1.15984	0.318	0.109	6.52e-21
Inhbb	0.000104104	1.15835	0.063	0.026	1
Pcbp4	3.8e-12	1.15716	0.146	0.047	8.6e-08
Trim16	4.26e-39	1.15019	0.727	0.419	9.63e-35
Prxl2a	1.46e-12	1.14942	0.139	0.042	3.31e-08
Uhrf1	3.04e-06	1.14869	0.05	0.012	0.0687778
Tbx2	2.06e-31	1.14833	0.523	0.256	4.67e-27
Creb5	2.08e-33	1.14812	0.472	0.189	4.7e-29
Mrgpre	3.53e-10	1.14626	0.096	0.026	7.99e-06
Car5b	1.3e-06	1.14558	0.075	0.026	0.0293538
Fxyd5	1.47e-44	1.1427	0.746	0.407	3.32e-40
A4galt	6.01e-10	1.14023	0.095	0.026	1.36e-05
Hells	8.83e-07	1.13935	0.136	0.066	0.0199644
Ccl6	1.6e-07	1.13933	0.063	0.015	0.00362919
Nr4a1	2.02e-35	1.1391	0.543	0.229	4.57e-31
Mmgt2	1.51e-06	1.13836	0.059	0.016	0.0341947
mt-Atp8	7.33e-108	1.13638	0.972	0.882	1.66e-103
Filip1l	4.54e-51	1.13253	0.807	0.486	1.03e-46
Chn2	1.72e-12	1.13248	0.201	0.083	3.88e-08
Fam149a	1.27e-15	1.12795	0.182	0.056	2.88e-11
Zc3h12b	2.65e-10	1.12757	0.093	0.024	5.99e-06
Vldlr	7.92e-06	1.12422	0.057	0.017	0.179137
AI506816	1.17e-25	1.12296	0.341	0.12	2.64e-21
Ahi1	1.23e-15	1.12218	0.186	0.06	2.79e-11
E2f7	6.92e-09	1.12173	0.111	0.039	0.00015644
Nrp2	3.41e-13	1.12141	0.197	0.078	7.71e-09
Mir99ahg	4.47e-42	1.11866	0.697	0.36	1.01e-37
Gadd45g	3.51e-16	1.11822	0.302	0.136	7.94e-12
Abcc3	7.22e-16	1.11465	0.202	0.068	1.63e-11
Ctsl	1.11e-45	1.11357	0.817	0.489	2.5e-41
Pigo	1.22e-09	1.11323	0.108	0.034	2.77e-05
Pglyrp1	1.51e-10	1.11002	0.085	0.018	3.42e-06
Lcn2	1.19e-10	1.1092	0.114	0.034	2.7e-06
Pcdh19	3.01e-05	1.1086	0.057	0.02	0.68095
Pcdh18	1.19e-09	1.10636	0.116	0.039	2.69e-05
Arvcf	2.92e-07	1.10528	0.078	0.025	0.00661586
Dysf	2.13e-50	1.10523	0.762	0.388	4.83e-46
Ube2cbp	2.86e-08	1.10509	0.101	0.035	0.000647155
Scpep1	0.000115768	1.10405	0.05	0.017	1
1810034E14Rik	1.62e-05	1.10377	0.057	0.018	0.366005
Lamc1	7.56e-60	1.10067	0.878	0.581	1.71e-55
Syt11	8.56e-11	1.0999	0.11	0.032	1.94e-06
Sema3a	3.71e-07	1.09947	0.066	0.018	0.00838151
Mir22hg	1.24e-13	1.09519	0.164	0.052	2.8e-09
Rai2	2.2e-10	1.09434	0.119	0.038	4.99e-06
St3gal5	1.47e-21	1.09315	0.326	0.128	3.33e-17
Tbc1d1	1.75e-19	1.09309	0.304	0.119	3.96e-15
Cenpv	7.93e-09	1.09251	0.116	0.042	0.000179371
9330185C12Rik	5.13e-06	1.09118	0.055	0.015	0.116089
C1qtnf7	1.65e-12	1.08686	0.174	0.065	3.74e-08
Neurl3	1.3e-13	1.07856	0.222	0.091	2.94e-09
Bcl6	8.17e-06	1.07826	0.064	0.022	0.184897
S100a8	3.07e-14	1.07628	0.16	0.048	6.96e-10
Eif2ak4	6.29e-23	1.0748	0.329	0.121	1.42e-18
Slc22a23	2.68e-38	1.07405	0.618	0.3	6.06e-34
Eml2	1.8e-11	1.07319	0.133	0.042	4.06e-07
Gm32688	7.55e-05	1.0729	0.051	0.017	1
Polk	1.25e-30	1.06901	0.494	0.209	2.83e-26
Carmn	8.46e-09	1.0666	0.116	0.042	0.000191335
Bgn	7.93e-18	1.06561	0.277	0.111	1.8e-13
Gm15541	5.03e-08	1.0655	0.096	0.033	0.00113769
Frrs1	4.34e-18	1.06521	0.227	0.077	9.81e-14
Ak8	1.57e-07	1.0633	0.073	0.022	0.00354767
Mgst1	2.26e-10	1.06064	0.119	0.038	5.12e-06
Sacs	2.86e-31	1.06035	0.549	0.249	6.48e-27
Cdh2	7e-12	1.06018	0.148	0.051	1.58e-07
Tfrc	2.66e-06	1.05954	0.072	0.025	0.0600968
Itm2a	1.54e-05	1.05739	0.057	0.018	0.348866
Osbpl3	3.32e-07	1.05719	0.086	0.03	0.00750706
Aprt	4.84e-30	1.05679	0.51	0.226	1.09e-25
Bpgm	6.17e-21	1.05636	0.387	0.178	1.4e-16
Gprc5a	2.15e-14	1.05604	0.173	0.056	4.86e-10
Exoc4	1.15e-66	1.05592	0.95	0.832	2.59e-62
Plaur	4.47e-27	1.05434	0.531	0.273	1.01e-22
Bmpr1a	5.66e-06	1.05351	0.061	0.02	0.128054
Pkn3	3.01e-33	1.04995	0.543	0.231	6.82e-29
Aig1	3.46e-20	1.04469	0.292	0.11	7.83e-16
Brip1	1.04e-05	1.04422	0.061	0.021	0.235133
Vcl	7.38e-60	1.04208	0.959	0.756	1.67e-55
Zdhhc2	3.84e-08	1.04077	0.094	0.031	0.000868475
Lhfp	3.6e-54	1.04072	0.9	0.642	8.14e-50
1700025G04Rik	1.18e-13	1.04035	0.166	0.054	2.68e-09
Tmem173	0.000204663	1.03925	0.053	0.021	1
Nup210l	9.32e-09	1.03877	0.133	0.053	0.000210837
Galnt1	2.79e-38	1.03433	0.839	0.584	6.31e-34
Lrfn4	3.43e-05	1.03431	0.05	0.015	0.776078
Ino80c	8.68e-19	1.03336	0.23	0.073	1.96e-14
Tns3	1.79e-26	1.02871	0.548	0.298	4.04e-22
Gm5820	8.97e-06	1.02842	0.057	0.017	0.20297
Ptpn4	4.89e-30	1.02647	0.776	0.524	1.11e-25
Tgfbi	1.32e-07	1.02595	0.114	0.045	0.00298869
Lama1	6.48e-06	1.0246	0.119	0.059	0.146611
Lpin1	3e-14	1.0239	0.233	0.094	6.78e-10
S100a9	8.46e-21	1.02328	0.208	0.054	1.91e-16
Ccdc152	3.01e-07	1.02207	0.081	0.027	0.00680804
Sh2b2	1.63e-05	1.02067	0.053	0.016	0.368823
Dusp8	3.13e-17	1.01964	0.307	0.132	7.08e-13
Slco3a1	2.65e-55	1.01871	0.886	0.586	6e-51
Camk2n1	2.01e-25	1.0184	0.476	0.22	4.54e-21
Dusp16	4.9e-33	1.01801	0.637	0.324	1.11e-28
Exoc3l4	1.51e-15	1.01666	0.226	0.082	3.43e-11
Cacna1c	2.88e-37	1.01625	0.603	0.299	6.52e-33
Lins1	1.98e-06	1.0158	0.094	0.038	0.0448393
Rab11fip5	2.91e-16	1.01201	0.23	0.083	6.57e-12
Galns	7.69e-07	1.01149	0.068	0.021	0.0173966
Kctd17	6.08e-24	1.01103	0.343	0.125	1.38e-19
Ercc6	4.4e-29	1.00778	0.494	0.214	9.95e-25
mt-Co2	1.75e-150	1.00675	0.998	0.998	3.96e-146
Gm35853	2.84e-06	1.00379	0.065	0.021	0.0643311
Slc46a3	3.48e-06	0.998384	0.059	0.017	0.0787992
Xk	8.52e-07	0.997003	0.077	0.026	0.0192774
Chn1	7.93e-10	0.996314	0.161	0.067	1.79e-05
Slc20a1	1.16e-21	0.995314	0.336	0.13	2.62e-17
Pitpnm1	1.43e-06	0.994766	0.082	0.03	0.0323619
Nrxn2	1.02e-13	0.994537	0.16	0.051	2.31e-09
Ptgr1	3.76e-07	0.993676	0.057	0.013	0.00850242
Disp2	7.85e-24	0.988076	0.43	0.188	1.78e-19
Atg4a	1.18e-24	0.986356	0.486	0.244	2.67e-20
Fam171b	1.7e-06	0.986254	0.081	0.03	0.0385628
Sema7a	6.06e-22	0.98286	0.549	0.314	1.37e-17
Adgrl2	5.75e-81	0.979865	0.995	0.969	1.3e-76
Col6a3	9.66e-07	0.97963	0.07	0.022	0.0218471
Ppm1e	2.29e-06	0.978342	0.092	0.037	0.0518272
Arsj	1.39e-10	0.977293	0.144	0.052	3.15e-06
Sqle	1.02e-09	0.976012	0.132	0.048	2.31e-05
Got1	5.19e-12	0.975704	0.143	0.045	1.17e-07
Postn	3.81e-13	0.975149	0.114	0.027	8.63e-09
Adgrg3	9.56e-20	0.974211	0.289	0.107	2.16e-15
Slc48a1	8.9e-20	0.973443	0.383	0.176	2.01e-15
Acot7	4.05e-20	0.973077	0.298	0.111	9.17e-16
Ampd3	4.58e-19	0.972877	0.368	0.17	1.04e-14
Pcdhb18	2.05e-05	0.970764	0.078	0.032	0.463235
Dmd	1.15e-06	0.964307	0.089	0.034	0.0260375
Lancl3	6.8e-09	0.957899	0.119	0.044	0.00015388
Sirpa	2.5e-26	0.957419	0.375	0.146	5.66e-22
Gem	2.83e-17	0.955313	0.442	0.245	6.41e-13
Aatk	4.73e-21	0.952205	0.334	0.131	1.07e-16
Rcc1	8.03e-10	0.949486	0.122	0.041	1.82e-05
Igf2r	7.34e-41	0.948363	0.816	0.502	1.66e-36
Stab1	4.89e-37	0.94693	0.713	0.391	1.11e-32
Tyrobp	0.000146375	0.946455	0.051	0.018	1
Thyn1	3.74e-20	0.946416	0.335	0.136	8.46e-16
Nrg1	2.92e-06	0.944443	0.065	0.021	0.0660371
Rprml	5.08e-09	0.944435	0.11	0.038	0.000114899
Tpm1	7.03e-17	0.943072	0.821	0.645	1.59e-12
Smad3	1.98e-09	0.942513	0.101	0.031	4.47e-05
Zfp521	2.26e-32	0.942418	0.632	0.32	5.11e-28
Satb2	2.17e-06	0.941935	0.082	0.031	0.0491643
Cd81	1.38e-37	0.941057	0.835	0.608	3.13e-33
F2r	3.25e-25	0.939846	0.48	0.218	7.34e-21
Disp1	6.56e-05	0.939619	0.061	0.024	1
Enho	1.57e-21	0.937189	0.414	0.198	3.56e-17
Tnc	1.17e-05	0.936539	0.074	0.029	0.265276
mt-Nd4	4.38e-116	0.934971	0.997	0.988	9.9e-112
Ipo4	2.83e-15	0.934924	0.204	0.07	6.41e-11
Ephx1	2.36e-28	0.934122	0.599	0.31	5.34e-24
Vcpkmt	6.55e-05	0.933445	0.05	0.016	1
Nos2	3.32e-20	0.933057	0.298	0.111	7.5e-16
1500009L16Rik	5.84e-06	0.932706	0.065	0.022	0.132056
Dcbld1	2.38e-33	0.927081	0.717	0.41	5.38e-29
Nes	8.03e-36	0.926956	0.915	0.716	1.82e-31
Rps27l	7.32e-51	0.926806	0.921	0.774	1.66e-46
Robo2	0.000398403	0.924732	0.064	0.029	1
Atf3	1.77e-11	0.921882	0.283	0.149	4.01e-07
Gnao1	1.04e-29	0.921264	0.64	0.368	2.36e-25
Phf21b	1.6e-09	0.918734	0.122	0.042	3.63e-05
Gm24474	9.09e-10	0.91809	0.136	0.05	2.06e-05
Elovl6	3.12e-07	0.917309	0.096	0.036	0.00706774
Retsat	6.73e-07	0.916764	0.078	0.026	0.015219
Btbd19	2.72e-05	0.916432	0.052	0.016	0.614611
Fhl3	0.000152674	0.916267	0.059	0.024	1
Hspb8	2.84e-05	0.914988	0.052	0.016	0.642149
Rnf169	2.07e-33	0.914939	0.765	0.48	4.69e-29
mt-Co3	2.47e-122	0.9146	1	0.997	5.58e-118
Rab3gap2	1.95e-28	0.912221	0.56	0.264	4.4e-24
Zfp711	4.07e-17	0.908414	0.332	0.148	9.21e-13
Man1a	9.34e-20	0.907632	0.329	0.134	2.11e-15
Atp13a3	3.23e-23	0.907009	0.248	0.073	7.31e-19
Slfn2	2.79e-05	0.906469	0.068	0.027	0.631218
Itga3	2.75e-32	0.906006	0.741	0.445	6.23e-28
Dock4	1.86e-56	0.902716	0.956	0.81	4.21e-52
Rpp38	7.91e-09	0.900425	0.103	0.034	0.000179009
Rbfox3	4.22e-06	0.899582	0.071	0.025	0.0955285
Itga4	4.57e-19	0.899077	0.319	0.129	1.03e-14
Csgalnact1	1.82e-40	0.898908	0.877	0.652	4.11e-36
Rassf2	9.23e-15	0.897554	0.263	0.112	2.09e-10
Lgals3	1.26e-07	0.894843	0.084	0.027	0.00286023
Nhlrc2	4.16e-22	0.893721	0.773	0.556	9.41e-18
Dnajb4	8.13e-17	0.891728	0.299	0.128	1.84e-12
Prps2	1.85e-14	0.890039	0.188	0.064	4.19e-10
Fam57b	1.41e-07	0.889995	0.087	0.029	0.00317937
Rgs5	1.8e-06	0.889496	0.085	0.032	0.0406437
Cnksr3	2.26e-29	0.88912	0.586	0.279	5.11e-25
Mmrn2	1.01e-26	0.888586	0.722	0.474	2.29e-22
Lrrn3	0.00118942	0.888389	0.05	0.022	1
Tnfaip8l1	1.33e-07	0.887169	0.084	0.027	0.00300516
Mdm2	4.88e-33	0.886617	0.677	0.352	1.1e-28
Taco1	2.02e-16	0.885499	0.413	0.206	4.56e-12
Map3k20	6.46e-31	0.882545	0.702	0.394	1.46e-26
Pcdhb17	1.66e-09	0.881427	0.164	0.07	3.75e-05
Tmem150a	1.5e-06	0.878739	0.082	0.03	0.0338494
Ccdc68	2.53e-17	0.876664	0.39	0.195	5.73e-13
Gm46565	0.000678778	0.873022	0.05	0.021	1
Carmil1	1.69e-25	0.87262	0.49	0.239	3.82e-21
Gatad1	8.74e-29	0.871947	0.706	0.409	1.98e-24
Adgrl3	1.54e-39	0.871566	0.966	0.859	3.47e-35
mt-Nd1	1.08e-90	0.870324	0.986	0.965	2.45e-86
Grik2	1.87e-09	0.868712	0.238	0.125	4.23e-05
Pus7	6.09e-12	0.868513	0.168	0.062	1.38e-07
Tpd52	6.75e-18	0.867682	0.319	0.136	1.53e-13
Ccnd2	1.37e-33	0.867232	0.84	0.61	3.1e-29
Cgnl1	7.12e-35	0.865896	0.746	0.422	1.61e-30
Slfn5os	8.95e-06	0.863048	0.064	0.022	0.202403
Ube2e2	4.08e-25	0.862705	0.501	0.241	9.22e-21
Ghdc	7.78e-10	0.862303	0.154	0.062	1.76e-05
Samd5	1.32e-08	0.862133	0.35	0.229	0.00029865
Aaas	8.84e-11	0.860787	0.165	0.064	2e-06
Ippk	6.44e-19	0.860646	0.353	0.15	1.46e-14
Pomk	5.01e-10	0.860626	0.11	0.034	1.13e-05
Gas2l1	1.32e-18	0.859266	0.287	0.107	2.98e-14
Dse	1.44e-14	0.858625	0.205	0.075	3.25e-10
Atp8a1	1.04e-18	0.857855	0.796	0.655	2.36e-14
Capg	4.72e-06	0.856997	0.082	0.032	0.106717
Srf	1.92e-11	0.855297	0.166	0.062	4.34e-07
Grina	3.83e-26	0.854712	0.481	0.207	8.66e-22
Dnaic1	4.71e-06	0.853662	0.067	0.023	0.106441
Gm16014	0.000656063	0.852487	0.053	0.023	1
Angptl2	6.9e-05	0.851159	0.061	0.024	1
Apcdd1	2.01e-12	0.850481	0.256	0.117	4.54e-08
Zfp703	8.09e-07	0.848951	0.082	0.029	0.0182975
Tgfb2	1.22e-15	0.848377	0.268	0.114	2.76e-11
Prkd1	1.13e-33	0.848293	0.691	0.362	2.56e-29
Tmem106a	2.57e-06	0.84825	0.095	0.039	0.0580422
Ift122	1.87e-10	0.847407	0.154	0.059	4.24e-06
Peg3	6.81e-13	0.846658	0.558	0.382	1.54e-08
Rcan3	4.83e-24	0.846631	0.441	0.188	1.09e-19
Plpp2	8.09e-05	0.846537	0.051	0.017	1
Dusp18	2.18e-05	0.845524	0.058	0.02	0.492829
Ell2	4.11e-15	0.845281	0.208	0.074	9.31e-11
Dynlt1b	8.67e-09	0.844919	0.128	0.048	0.000196198
Gm30382	1.08e-38	0.844757	0.885	0.617	2.44e-34
Fosl2	2.36e-13	0.842392	0.29	0.137	5.33e-09
R74862	2.74e-05	0.840251	0.052	0.016	0.620805
Ezr	2.68e-18	0.838682	0.456	0.229	6.07e-14
Csrnp1	1.35e-11	0.838142	0.229	0.103	3.06e-07
Gm15283	5.92e-06	0.837994	0.088	0.036	0.133893
Hectd2	7.92e-05	0.836042	0.051	0.017	1
Fam111a	2.82e-18	0.835831	0.354	0.157	6.38e-14
Dapk3	8.15e-27	0.835175	0.595	0.299	1.84e-22
Trmt5	1.85e-06	0.835016	0.077	0.027	0.0419327
Aff3	1.18e-38	0.83475	0.965	0.872	2.67e-34
Schip1	4.85e-27	0.832862	0.654	0.362	1.1e-22
Dcun1d3	7.29e-27	0.830022	0.561	0.276	1.65e-22
Ralgps2	3.1e-07	0.827307	0.142	0.066	0.00700408
Nfkb2	3.25e-15	0.826125	0.232	0.088	7.34e-11
Prim2	7.98e-10	0.825267	0.188	0.084	1.8e-05
Samd4	4.25e-16	0.824727	0.436	0.239	9.62e-12
Arid5a	8.6e-13	0.823948	0.258	0.118	1.94e-08
Rgs14	1.2e-06	0.821796	0.078	0.027	0.0272212
Tacc2	3e-07	0.821655	0.128	0.056	0.00679632
A030001D20Rik	0.000286368	0.819691	0.056	0.023	1
Cdc7	1.45e-06	0.819611	0.086	0.032	0.0327103
Tmem184c	2.34e-22	0.818523	0.319	0.111	5.3e-18
Mmp16	4.98e-05	0.816154	0.073	0.031	1
Tagln	9.21e-08	0.814005	0.092	0.031	0.00208295
Rap2a	1.45e-26	0.813291	0.684	0.408	3.28e-22
Map11	3.1e-09	0.812429	0.146	0.059	7e-05
Ier5l	1.57e-22	0.81194	0.447	0.204	3.56e-18
Stxbp2	1.56e-05	0.807557	0.071	0.027	0.353515
Dok1	1.94e-18	0.807139	0.317	0.131	4.39e-14
Cd34	1.4e-55	0.804199	0.986	0.946	3.16e-51
Hgsnat	2.77e-15	0.804111	0.273	0.113	6.28e-11
Hlx	2.03e-34	0.803922	0.788	0.466	4.59e-30
Prkcg	6.52e-17	0.803839	0.368	0.174	1.47e-12
Sptbn5	9.57e-05	0.801884	0.073	0.032	1
Tmem38b	7.19e-06	0.799227	0.077	0.029	0.162618
Pros1	2.53e-28	0.798023	0.71	0.415	5.73e-24
Urb1	1.48e-08	0.797612	0.089	0.027	0.000335414
Wdr78	0.000923784	0.796694	0.063	0.03	1
Lhx6	6.61e-06	0.796374	0.118	0.056	0.149623
Fscn1	1.14e-31	0.79486	0.715	0.383	2.57e-27
Gm48099	2.66e-54	0.793318	0.972	0.842	6.01e-50
Spred2	8.74e-24	0.793022	0.534	0.27	1.98e-19
Gucy1b1	5.71e-11	0.792443	0.169	0.067	1.29e-06
Ttc26	5.5e-05	0.789983	0.064	0.025	1
Magee1	1.32e-05	0.7892	0.07	0.026	0.297484
Ptp4a3	1.61e-17	0.78916	0.659	0.437	3.64e-13
Arhgap42	6.76e-10	0.787638	0.195	0.088	1.53e-05
Kdr	1.81e-36	0.787635	0.977	0.897	4.1e-32
Cyp4b1	3.23e-29	0.785164	0.76	0.504	7.3e-25
Srebf1	1.57e-16	0.78396	0.312	0.133	3.55e-12
Parp8	2.44e-08	0.783391	0.175	0.083	0.000552818
Epb41l4a	4.13e-08	0.78108	0.179	0.086	0.000933931
Myo19	6.91e-08	0.778867	0.101	0.036	0.00156267
Taf6l	1.11e-05	0.778696	0.068	0.025	0.250769
Bcl6b	7.06e-27	0.778006	0.725	0.43	1.6e-22
Bace2	1.81e-10	0.777269	0.188	0.08	4.09e-06
Mki67	0.014672	0.776237	0.05	0.028	1
Gale	3.85e-07	0.77479	0.1	0.038	0.00870959
Slc4a7	1.21e-23	0.774716	0.447	0.19	2.73e-19
Arsb	9.35e-05	0.773805	0.078	0.035	1
Pdxk	4.95e-07	0.773768	0.077	0.025	0.0112031
Prr13	1.32e-18	0.772944	0.327	0.133	3e-14
Stxbp6	3.39e-31	0.772198	0.784	0.51	7.67e-27
Has2os	6.67e-05	0.770912	0.05	0.016	1
Osbpl1a	5.64e-13	0.766006	0.239	0.102	1.28e-08
Diaph2	7.24e-06	0.765536	0.128	0.065	0.16389
Srm	9.81e-12	0.765421	0.177	0.067	2.22e-07
Clcn5	1.45e-12	0.765342	0.182	0.068	3.29e-08
Cd24a	7.4e-16	0.764374	0.465	0.277	1.67e-11
Uhrf1bp1l	8.45e-14	0.763746	0.289	0.132	1.91e-09
Mlst8	4.29e-10	0.762237	0.154	0.06	9.71e-06
mt-Nd3	4.42e-49	0.761746	0.958	0.812	9.99e-45
Atp10a	1.2e-05	0.759438	0.082	0.034	0.271695
Ccdc88c	1.1e-05	0.758752	0.073	0.028	0.248164
2700038G22Rik	0.000178444	0.758263	0.052	0.02	1
Cpeb4	7.14e-29	0.757986	0.816	0.51	1.61e-24
Ctsh	5.63e-05	0.755963	0.096	0.046	1
Spry1	1.42e-12	0.754813	0.248	0.111	3.22e-08
Gas6	1.61e-13	0.754705	0.365	0.193	3.64e-09
Zwint	1.38e-20	0.754279	0.555	0.302	3.12e-16
Ccdc173	9.91e-05	0.753282	0.056	0.021	1
Myh9	4.97e-63	0.751359	0.993	0.941	1.13e-58
Fuom	5.83e-07	0.748647	0.084	0.029	0.013196
Gclc	5.43e-20	0.747045	0.45	0.217	1.23e-15
Nmnat1	6.93e-08	0.746705	0.113	0.043	0.00156701
mt-Nd4l	1.59e-68	0.743269	0.984	0.956	3.59e-64
Mylk	2.58e-19	0.741986	0.769	0.553	5.83e-15
Trim45	0.000131694	0.739993	0.053	0.02	1
Top2a	8.81e-06	0.739773	0.084	0.034	0.199378
Mgst3	7.02e-20	0.738746	0.68	0.446	1.59e-15
Abcb9	6.96e-05	0.736903	0.05	0.016	1
Snhg6	2.77e-20	0.735029	0.476	0.229	6.26e-16
Map3k5	1.5e-13	0.73298	0.267	0.12	3.38e-09
Rad51b	0.000523944	0.731365	0.131	0.08	1
Myo1e	4.6e-12	0.730012	0.775	0.651	1.04e-07
Asns	3.28e-13	0.728566	0.174	0.06	7.42e-09
Hps3	8.72e-19	0.727958	0.392	0.177	1.97e-14
Arhgap10	4.77e-16	0.727521	0.349	0.16	1.08e-11
Pcgf5	9.45e-15	0.726862	0.474	0.265	2.14e-10
Cks2	6.49e-11	0.726372	0.146	0.051	1.47e-06
Sertad1	2.43e-23	0.724821	0.477	0.215	5.49e-19
Mical1	1.24e-08	0.724769	0.131	0.051	0.000280606
Endod1	3e-19	0.724542	0.399	0.186	6.79e-15
Rgl3	5.57e-07	0.722792	0.094	0.035	0.0126081
Frmd6	5.67e-25	0.722566	0.766	0.496	1.28e-20
Atp7a	2.33e-20	0.722125	0.564	0.301	5.27e-16
Gnl3	1.23e-15	0.721452	0.327	0.147	2.79e-11
Tep1	3.27e-07	0.720701	0.106	0.041	0.00740206
Prss23	3.96e-06	0.719568	0.346	0.245	0.0896041
Dusp10	0.000232326	0.718663	0.063	0.027	1
Cmbl	8.6e-06	0.718114	0.078	0.03	0.194452
Prrg3	7.78e-16	0.715668	0.406	0.208	1.76e-11
Npr3	7.37e-08	0.714664	0.435	0.305	0.00166623
Relb	3.28e-16	0.714532	0.319	0.144	7.42e-12
Vash1	3.75e-12	0.713721	0.218	0.091	8.49e-08
Smpd1	5.47e-19	0.712362	0.327	0.128	1.24e-14
Serpinb1a	2.01e-14	0.709598	0.405	0.225	4.54e-10
mt-Nd6	4.49e-17	0.708207	0.362	0.162	1.02e-12
Ubxn2a	2.67e-19	0.707212	0.428	0.199	6.04e-15
Mcm2	2.47e-08	0.703904	0.181	0.087	0.000558942
Abcc1	4.19e-13	0.702155	0.258	0.113	9.49e-09
Mthfd1	7.8e-12	0.702152	0.196	0.078	1.76e-07
Akr1b10	4.54e-08	0.701308	0.121	0.047	0.00102599
Chaf1b	0.000120671	0.701243	0.053	0.02	1
Gm43329	4.17e-10	0.700113	0.182	0.077	9.43e-06
Morn2	9.51e-06	0.699311	0.087	0.036	0.215024
Il31ra	1.34e-82	0.698939	0.998	0.983	3.03e-78
Hsd17b12	3.19e-22	0.698833	0.607	0.329	7.21e-18
Gm19951	4.4e-34	0.696187	0.899	0.655	9.96e-30
Tspan2	7.2e-25	0.69525	0.812	0.539	1.63e-20
mt-Cytb	1.36e-82	0.69466	0.993	0.995	3.07e-78
Slc18b1	1.86e-10	0.693931	0.145	0.052	4.21e-06
Dach1	8.01e-29	0.693662	0.977	0.917	1.81e-24
Sdcbp2	6.91e-07	0.693283	0.093	0.035	0.0156259
Gm49767	2.06e-12	0.692924	0.245	0.11	4.65e-08
Per2	7.8e-11	0.6921	0.216	0.098	1.76e-06
Peg12	0.000245918	0.69096	0.058	0.024	1
Slc7a1	1.88e-14	0.690534	0.283	0.123	4.26e-10
Ctdspl	1.95e-18	0.69006	0.326	0.137	4.42e-14
Inf2	2.51e-20	0.689993	0.401	0.17	5.67e-16
Nid2	3.1e-10	0.68975	0.2	0.089	7.01e-06
Oxnad1	8e-07	0.689175	0.097	0.038	0.0181048
Pgpep1	6.74e-19	0.688098	0.378	0.163	1.52e-14
Rhbdd2	7.08e-07	0.686736	0.136	0.063	0.0160076
Efr3b	1.33e-07	0.686477	0.276	0.163	0.00300812
Gm13387	2.05e-13	0.686306	0.289	0.138	4.64e-09
Trps1	1.66e-19	0.686218	0.688	0.44	3.75e-15
Cald1	8.75e-35	0.686111	0.927	0.767	1.98e-30
Ern1	8.25e-13	0.686024	0.333	0.166	1.87e-08
Myadm	3.12e-32	0.684661	0.915	0.721	7.05e-28
Nmrk1	9.38e-05	0.6846	0.082	0.038	1
Klf6	6.94e-29	0.682677	0.766	0.457	1.57e-24
Slc9a9	0.000682832	0.68207	0.059	0.027	1
Rela	1.02e-22	0.68168	0.647	0.361	2.32e-18
Gm15564	1.99e-53	0.681648	0.97	0.809	4.51e-49
Fkbp14	5.29e-09	0.681313	0.174	0.078	0.000119729
Slc35e3	6.27e-08	0.680435	0.11	0.041	0.00141856
Cltb	3.76e-20	0.68026	0.657	0.397	8.51e-16
Dpp7	2.16e-10	0.680178	0.128	0.042	4.89e-06
Sgcb	1.05e-09	0.679302	0.18	0.078	2.39e-05
6530402F18Rik	1.61e-08	0.679082	0.136	0.054	0.000365223
Ubtd1	5.25e-16	0.678742	0.336	0.151	1.19e-11
1700017B05Rik	7.86e-14	0.677687	0.281	0.124	1.78e-09
Rtn1	6.87e-16	0.675949	0.391	0.205	1.55e-11
Smox	2.3e-14	0.675244	0.292	0.129	5.2e-10
Hs2st1	1.56e-18	0.673971	0.45	0.219	3.53e-14
Grk5	4e-29	0.67385	0.883	0.625	9.06e-25
Flcn	1.47e-09	0.673038	0.186	0.082	3.32e-05
Hspb1	1.54e-15	0.672873	0.382	0.195	3.49e-11
Tbx3os1	4.4e-12	0.672096	0.413	0.269	9.95e-08
Dlg4	4e-07	0.671997	0.096	0.036	0.00905183
Itgb5	5.88e-18	0.670655	0.292	0.119	1.33e-13
Calhm2	7.99e-16	0.669352	0.292	0.119	1.81e-11
Ppm1j	0.000966767	0.668841	0.063	0.03	1
Gm29684	7.95e-05	0.66801	0.066	0.027	1
Mapk11	3.65e-14	0.666348	0.241	0.095	8.27e-10
Pcdhgc3	5.34e-11	0.666003	0.218	0.095	1.21e-06
Gm26878	7.33e-07	0.665767	0.116	0.049	0.0165758
B3galt6	9.45e-07	0.664746	0.099	0.039	0.0213716
Nudt4	6.86e-15	0.664435	0.443	0.23	1.55e-10
Ly6c1	3.65e-14	0.663828	0.818	0.645	8.27e-10
Mms22l	1.65e-06	0.663392	0.126	0.059	0.0374004
Igsf3	4.81e-06	0.663384	0.086	0.034	0.108849
Gm15902	4.48e-06	0.661428	0.099	0.042	0.101328
Mob3a	3.78e-09	0.660591	0.157	0.065	8.56e-05
Ankrd28	2.37e-21	0.659095	0.667	0.393	5.37e-17
Eef1e1	1.42e-12	0.658974	0.237	0.099	3.22e-08
Tnfrsf11b	1.41e-06	0.658727	0.113	0.049	0.0318249
Alg8	1.15e-05	0.657905	0.08	0.032	0.259542
Fcer1g	0.000280793	0.657857	0.051	0.02	1
Amigo1	1.69e-05	0.657834	0.079	0.032	0.382531
Fdps	8.5e-13	0.657228	0.288	0.133	1.92e-08
Cfap43	0.00155329	0.655781	0.052	0.024	1
Prr7	3.84e-10	0.655247	0.173	0.071	8.69e-06
Tes	5.96e-14	0.653645	0.283	0.125	1.35e-09
Rarb	0.00177696	0.653488	0.094	0.055	1
Slc2a9	1.94e-14	0.652905	0.327	0.154	4.38e-10
Edil3	4.29e-18	0.652565	0.818	0.641	9.7e-14
Thbs1	2.07e-08	0.652559	0.094	0.03	0.000469293
Ikbip	2.46e-15	0.652418	0.401	0.194	5.57e-11
Gm32856	2.92e-05	0.651874	0.085	0.037	0.661324
Cdr2	5.58e-14	0.651154	0.268	0.117	1.26e-09
Stau2	4.59e-08	0.651006	0.125	0.05	0.00103798
Myo1c	6.67e-24	0.650495	0.781	0.514	1.51e-19
Pnpla7	2.4e-05	0.650286	0.063	0.023	0.542803
Ddx31	7.3e-11	0.649889	0.244	0.114	1.65e-06
Plxnb2	3.14e-19	0.649772	0.405	0.178	7.11e-15
Aspn	0.00189098	0.648742	0.059	0.029	1
Ext1	1.05e-20	0.646733	0.857	0.666	2.38e-16
Ptk7	2.24e-16	0.646363	0.316	0.134	5.07e-12
Aopep	7.52e-35	0.645701	0.934	0.709	1.7e-30
Gnpnat1	2.6e-11	0.645376	0.219	0.097	5.87e-07
Tmem246	4.59e-09	0.643227	0.183	0.083	0.000103754
Itprip	4.35e-12	0.641984	0.299	0.146	9.85e-08
Slc35c1	6.11e-05	0.641968	0.064	0.025	1
Pvr	2.65e-15	0.640334	0.345	0.159	5.99e-11
Commd3	1.31e-18	0.638781	0.64	0.388	2.96e-14
Egr1	4.05e-25	0.637847	0.461	0.213	9.16e-21
Ifrd2	6.92e-08	0.637185	0.139	0.06	0.00156442
Nme1	8.41e-17	0.636648	0.597	0.354	1.9e-12
Rapgef3	6.03e-19	0.636127	0.762	0.528	1.36e-14
Itpripl1	2.2e-14	0.635716	0.324	0.149	4.99e-10
Trp53i13	1.99e-13	0.6352	0.283	0.126	4.51e-09
Anxa2	9.42e-25	0.634533	0.897	0.694	2.13e-20
Phactr1	6.83e-19	0.634325	0.768	0.55	1.54e-14
Tmem178	4.2e-05	0.634156	0.089	0.041	0.949015
Dera	1.11e-11	0.63295	0.242	0.108	2.5e-07
Spred1	1.83e-25	0.632012	0.742	0.434	4.15e-21
Ifrd1	4.73e-16	0.631435	0.574	0.333	1.07e-11
Mafk	4.56e-11	0.630482	0.246	0.114	1.03e-06
Prx	1.76e-30	0.629791	0.907	0.802	3.97e-26
Tob1	3.84e-16	0.62971	0.316	0.138	8.68e-12
Oxr1	2.42e-14	0.627279	0.812	0.631	5.48e-10
Galc	1.86e-11	0.626391	0.175	0.067	4.21e-07
Dock11	4.52e-11	0.626159	0.227	0.105	1.02e-06
Nectin3	1.06e-20	0.625311	0.791	0.566	2.41e-16
Crip1	3.9e-28	0.625192	0.941	0.774	8.83e-24
Serpinb6a	1.03e-23	0.623973	0.709	0.411	2.33e-19
Zdhhc9	2.04e-11	0.623844	0.292	0.145	4.62e-07
Plekhb2	4e-08	0.623297	0.136	0.056	0.000905087
Atp11a	9.48e-24	0.622561	0.702	0.39	2.14e-19
Gdpgp1	5.3e-05	0.621988	0.067	0.027	1
Nrarp	2.43e-12	0.621943	0.288	0.137	5.5e-08
Rbm38	1.83e-08	0.621465	0.138	0.056	0.000413872
Usp53	2.03e-11	0.621367	0.291	0.146	4.59e-07
Sbno2	9.12e-19	0.619194	0.507	0.254	2.06e-14
Junb	1.56e-31	0.618844	0.683	0.378	3.52e-27
Nutf2	7.91e-09	0.618662	0.14	0.055	0.000178969
Akap17b	2.25e-06	0.61819	0.093	0.037	0.0509193
Gmpr	1.06e-05	0.617697	0.072	0.027	0.240206
Cep76	1.69e-07	0.617398	0.117	0.047	0.00382823
Pdlim1	1.97e-24	0.616722	0.766	0.478	4.46e-20
Ergic1	1.78e-18	0.616547	0.527	0.279	4.02e-14
Fasn	3.2e-08	0.616266	0.136	0.055	0.000723848
Igfbp7	1.36e-10	0.615805	0.863	0.823	3.07e-06
Angpt2	1.15e-05	0.614706	0.151	0.081	0.26081
Gnpda1	1.72e-05	0.614535	0.093	0.041	0.389423
Dnajc27	1.81e-07	0.614144	0.126	0.053	0.00409521
Gm43330	0.000242313	0.614043	0.053	0.021	1
Bcl2l1	4.9e-19	0.613893	0.739	0.488	1.11e-14
Taf4b	5e-06	0.613623	0.087	0.035	0.113125
Ctdp1	2.48e-13	0.613482	0.298	0.137	5.61e-09
Nudcd1	6.02e-09	0.61305	0.179	0.08	0.000136224
Ticam1	1.4e-05	0.612581	0.094	0.041	0.316504
Prkca	1.54e-09	0.612023	0.186	0.084	3.47e-05
Ankrd37	2.52e-07	0.611848	0.183	0.093	0.00570174
C1galt1	1.16e-18	0.610847	0.49	0.245	2.63e-14
Rcl1	3.38e-07	0.61081	0.138	0.063	0.00765341
Pcdhgc5	3.53e-05	0.610677	0.085	0.037	0.799259
Slc25a47	2.28e-05	0.607201	0.1	0.046	0.515254
Enc1	1.14e-13	0.606526	0.299	0.139	2.58e-09
Pwp2	1.24e-05	0.605786	0.089	0.038	0.279731
Gusb	4.24e-18	0.605222	0.434	0.203	9.59e-14
Aph1b	2.99e-06	0.605097	0.082	0.031	0.0676688
Elf4	8.86e-15	0.604115	0.406	0.208	2e-10
B3gnt2	1.76e-16	0.603959	0.59	0.355	3.97e-12
Gm9968	0.000110616	0.603829	0.088	0.042	1
Bin1	1.13e-19	0.603357	0.668	0.403	2.56e-15
Hsp90aa1	8.22e-22	0.603199	0.84	0.624	1.86e-17
Plec	1.7e-26	0.602823	0.93	0.815	3.84e-22
Nt5dc3	1.22e-14	0.601906	0.28	0.119	2.77e-10
Klf8	1.73e-09	0.60181	0.164	0.069	3.91e-05
Ehbp1l1	6.11e-12	0.601726	0.348	0.18	1.38e-07
Polm	3.94e-06	0.59988	0.104	0.045	0.0890649
D1Ertd622e	3.65e-10	0.599713	0.168	0.068	8.25e-06
Trp53inp1	8.15e-15	0.599313	0.587	0.355	1.84e-10
Emp3	3.68e-19	0.599033	0.484	0.239	8.32e-15
Pcdhgb6	0.000322818	0.598109	0.06	0.026	1
Kirrel	1.38e-07	0.598022	0.135	0.059	0.00311471
Ftl1-ps1	9.45e-06	0.597941	0.057	0.017	0.213815
4933408B17Rik	3.89e-07	0.597582	0.136	0.062	0.00879623
Inafm2	1.29e-17	0.596902	0.532	0.285	2.92e-13
Npm3	1.75e-09	0.596581	0.184	0.081	3.95e-05
Rnf113a1	0.000104608	0.59607	0.056	0.021	1
Armc7	2.89e-07	0.594376	0.109	0.043	0.00652654
Htatip2	1.25e-08	0.59419	0.184	0.085	0.000281919
Gpx1	4.2e-17	0.594154	0.541	0.305	9.5e-13
Gm21887	8.82e-07	0.594046	0.16	0.08	0.0199532
Pde8b	9.8e-13	0.593556	0.241	0.108	2.22e-08
Igfbp5	0.00214225	0.593335	0.081	0.045	1
Acadl	9.59e-24	0.593255	0.802	0.515	2.17e-19
Atic	1.11e-06	0.592758	0.107	0.044	0.0250498
Gm30648	1.05e-11	0.592236	0.295	0.148	2.36e-07
Slc12a4	1.56e-15	0.592067	0.397	0.192	3.52e-11
Cyp39a1	7.19e-06	0.592015	0.125	0.062	0.162597
Cotl1	6.57e-09	0.591229	0.201	0.094	0.000148721
Cebpb	2.87e-08	0.59075	0.139	0.059	0.000650017
D6Wsu163e	4.76e-09	0.590482	0.152	0.063	0.00010769
Rd3	0.00029722	0.589296	0.059	0.025	1
Slc38a1	6.73e-06	0.589258	0.123	0.06	0.152239
Asah1	9.45e-14	0.58908	0.521	0.308	2.14e-09
Gpm6b	0.000130759	0.58879	0.118	0.065	1
Zfp791	0.000153568	0.587372	0.055	0.021	1
Man1c1	9.7e-14	0.585578	0.437	0.237	2.19e-09
Coprs	4.76e-08	0.58502	0.13	0.053	0.0010779
Csf2ra	1.57e-05	0.584775	0.063	0.022	0.354811
Dnah12	0.000326592	0.584666	0.071	0.033	1
Hsd17b7	4.29e-08	0.584021	0.115	0.043	0.000969813
Gpatch4	3.79e-11	0.583779	0.18	0.07	8.57e-07
Col15a1	3.08e-05	0.583495	0.226	0.142	0.69657
Nedd9	1.09e-20	0.582168	0.821	0.575	2.46e-16
Sema6b	2.66e-07	0.582049	0.133	0.059	0.00601639
Soat1	1.36e-10	0.58108	0.261	0.126	3.07e-06
Csrp1	6.33e-24	0.579853	0.894	0.667	1.43e-19
Ltbp2	3.36e-07	0.579732	0.103	0.04	0.00761062
Dock5	3.62e-05	0.579062	0.086	0.038	0.818524
P4htm	0.00027931	0.577314	0.064	0.028	1
Trib1	1.12e-07	0.576895	0.18	0.088	0.00254182
Tox	0.000928346	0.576689	0.088	0.048	1
Gm47664	3.28e-08	0.576247	0.188	0.09	0.000741972
Aard	7.42e-15	0.575938	0.561	0.341	1.68e-10
5730409E04Rik	3.34e-07	0.575868	0.14	0.064	0.00756293
Slc35c2	9.81e-09	0.57389	0.158	0.067	0.000221959
Akap13	1.93e-29	0.573555	0.959	0.88	4.36e-25
Stard6	0.00202789	0.572978	0.055	0.026	1
Dusp3	4.73e-29	0.57183	0.963	0.837	1.07e-24
Procr	8.12e-05	0.571019	0.058	0.022	1
Ranbp17	1.99e-06	0.570929	0.154	0.08	0.0450349
Pole4	4.73e-13	0.570843	0.276	0.12	1.07e-08
Htt	5.97e-16	0.569616	0.601	0.342	1.35e-11
Capn5	2.43e-11	0.569113	0.259	0.119	5.5e-07
Mrpl45	7.37e-10	0.568252	0.224	0.107	1.67e-05
Armc6	5.46e-07	0.567118	0.093	0.034	0.0123608
Haspin	0.000234399	0.567056	0.053	0.021	1
Anxa5	4.48e-24	0.566749	0.854	0.625	1.01e-19
Gm49959	1.35e-05	0.566439	0.103	0.047	0.305095
Riox1	1.8e-13	0.566414	0.324	0.151	4.07e-09
Ptpdc1	3.19e-05	0.56625	0.075	0.031	0.720824
Gm32036	2.5e-07	0.565395	0.128	0.054	0.00566632
Pcdhgb4	0.000206328	0.565035	0.07	0.031	1
Nod2	5.51e-05	0.564503	0.111	0.056	1
Tprn	0.000179869	0.564047	0.064	0.027	1
Snrnp35	5.09e-06	0.563187	0.082	0.032	0.115242
Nid1	2.49e-25	0.563163	0.927	0.782	5.64e-21
Gstm5	7e-08	0.561337	0.123	0.049	0.00158441
Kitl	1.18e-08	0.561233	0.981	0.954	0.00026617
Ajuba	5.61e-09	0.561122	0.182	0.082	0.000126974
Mkrn2	4.24e-10	0.559759	0.231	0.108	9.58e-06
Ei24	1.78e-17	0.559737	0.635	0.362	4.03e-13
Mcm5	0.000964927	0.557863	0.089	0.049	1
Skp2	2.29e-05	0.557013	0.09	0.04	0.518449
Trim11	5.2e-14	0.556224	0.332	0.154	1.18e-09
Ppa1	2.39e-10	0.556129	0.218	0.099	5.4e-06
1110051M20Rik	2.07e-14	0.555818	0.374	0.188	4.68e-10
Tlcd2	5.03e-06	0.555705	0.094	0.039	0.11379
Pag1	0.000786999	0.554408	0.082	0.043	1
Pigw	0.000436988	0.552948	0.05	0.02	1
Car4	5.19e-09	0.552656	0.594	0.485	0.000117513
Wdr55	0.000136494	0.552058	0.061	0.025	1
Tpp1	5e-21	0.55176	0.675	0.371	1.13e-16
Cgas	2.86e-05	0.551278	0.099	0.046	0.645973
Bora	3.96e-10	0.54942	0.253	0.122	8.97e-06
Hoxa4	9.48e-06	0.548413	0.113	0.052	0.214507
Sccpdh	2.91e-10	0.547543	0.283	0.144	6.58e-06
Irf2bpl	4e-19	0.547408	0.543	0.28	9.05e-15
Ifi27l2a	0.000394278	0.546645	0.074	0.036	1
Ctsd	4.46e-24	0.546418	0.878	0.668	1.01e-19
Kpna1	1.62e-17	0.545795	0.671	0.4	3.66e-13
Tmem176a	9.42e-17	0.545246	0.892	0.745	2.13e-12
Pcdhb16	0.00111117	0.545181	0.084	0.045	1
Itga9	3.09e-07	0.544949	0.251	0.143	0.0069857
Slc25a24	9.5e-17	0.544165	0.494	0.257	2.15e-12
Pop1	5.69e-09	0.544001	0.165	0.071	0.000128661
Umps	4.05e-06	0.543385	0.115	0.052	0.0917291
Sat1	1.46e-12	0.54239	0.698	0.467	3.31e-08
Vars	6.36e-13	0.542374	0.3	0.14	1.44e-08
Pcgf6	3.56e-06	0.542046	0.115	0.052	0.0806328
Selenoi	4.17e-11	0.541454	0.35	0.187	9.43e-07
Osgepl1	1.16e-05	0.54129	0.108	0.05	0.263374
Atp23	2.36e-05	0.54094	0.077	0.031	0.533696
Rcan1	1.35e-14	0.540273	0.451	0.246	3.06e-10
Bscl2	2.02e-12	0.540094	0.266	0.118	4.57e-08
Hmgcr	4.87e-14	0.539887	0.375	0.186	1.1e-09
Mapre3	2.05e-09	0.539584	0.182	0.08	4.63e-05
Bcl3	5.36e-09	0.539238	0.222	0.109	0.000121365
Odf2l	7.73e-09	0.539054	0.189	0.088	0.000174956
Tnfaip2	1.39e-06	0.538963	0.139	0.067	0.0315539
Cnn2	6.46e-16	0.538948	0.505	0.27	1.46e-11
Pdss1	1.97e-08	0.537647	0.15	0.064	0.000445209
Cyth4	5.45e-05	0.53753	0.071	0.029	1
Gm26930	3.27e-09	0.537418	0.179	0.078	7.39e-05
Nkd2	0.00683779	0.536862	0.095	0.06	1
2700033N17Rik	0.000409469	0.53668	0.067	0.031	1
Abhd14a	6.12e-08	0.536461	0.136	0.056	0.00138449
Gm10287	1.76e-05	0.536439	0.06	0.021	0.39868
Bpnt1	5.15e-10	0.535625	0.288	0.147	1.16e-05
Ermp1	6.08e-12	0.535467	0.34	0.174	1.38e-07
Slc7a6	9.43e-08	0.534729	0.181	0.088	0.00213417
Cerk	6.73e-17	0.534085	0.614	0.346	1.52e-12
Gm14167	2.85e-05	0.533238	0.059	0.021	0.645279
Dnaja4	3.16e-07	0.532465	0.114	0.046	0.00714062
Meox1	3.21e-13	0.532021	0.358	0.187	7.25e-09
Sgpl1	2.99e-11	0.531468	0.309	0.153	6.75e-07
Fn1	1.76e-08	0.531194	0.189	0.091	0.000398159
Hspg2	9.11e-08	0.529744	0.416	0.268	0.00206065
Pepd	1.47e-13	0.528392	0.295	0.131	3.33e-09
Fam177a	7.73e-09	0.527941	0.201	0.094	0.000174935
Tagln2	3.44e-30	0.527399	0.95	0.761	7.78e-26
Fam49b	1.59e-16	0.527028	0.659	0.407	3.6e-12
Dipk2a	5.28e-07	0.526734	0.158	0.077	0.011941
Nf1	3.72e-22	0.526027	0.922	0.735	8.41e-18
Nkrf	5.68e-06	0.524828	0.119	0.056	0.12849
Tbc1d31	0.000966685	0.524695	0.079	0.041	1
Dusp1	5.28e-18	0.523778	0.802	0.56	1.19e-13
Fpgt	0.00014923	0.523565	0.103	0.053	1
Zfp518b	2.68e-08	0.523436	0.182	0.085	0.000605179
Eif1a	4.18e-14	0.522568	0.408	0.211	9.45e-10
Meis2	5.39e-14	0.522495	0.9	0.775	1.22e-09
Lrp4	1.48e-11	0.521674	0.273	0.13	3.36e-07
Pcdhb20	0.000249136	0.521657	0.106	0.056	1
Arid3b	9.81e-11	0.520788	0.299	0.153	2.22e-06
Aacs	2.55e-08	0.520638	0.133	0.053	0.000575748
Emp1	3.11e-24	0.520549	0.965	0.861	7.04e-20
Prorp	1.04e-07	0.520221	0.128	0.053	0.0023559
Zfp202	8.38e-05	0.520175	0.055	0.02	1
Nipsnap1	9.59e-07	0.520135	0.123	0.054	0.0217032
Phldb1	1.85e-15	0.519985	0.626	0.385	4.19e-11
Mospd2	6.59e-13	0.519693	0.621	0.387	1.49e-08
Tmem47	4.97e-11	0.519492	0.719	0.534	1.12e-06
Tmem126a	7.97e-13	0.519415	0.401	0.208	1.8e-08
Dpy19l3	9.13e-09	0.519378	0.198	0.095	0.000206438
Lrrc8c	1.49e-24	0.518886	0.941	0.794	3.37e-20
Slc36a4	1.43e-14	0.518537	0.377	0.182	3.25e-10
Eva1a	8.02e-07	0.518463	0.215	0.119	0.0181403
Lncpint	6.82e-08	0.517885	0.181	0.088	0.0015431
Zfp7	1.85e-06	0.517608	0.082	0.03	0.0417663
Mgp	4.54e-13	0.517439	0.356	0.177	1.03e-08
5033406O09Rik	8.4e-05	0.516948	0.071	0.03	1
Mfng	4.77e-18	0.516837	0.676	0.419	1.08e-13
Sdcbp	3.79e-27	0.516827	0.939	0.743	8.57e-23
Uchl1	1.42e-08	0.514614	0.188	0.088	0.000320726
St7	1.06e-07	0.512671	0.231	0.124	0.0024005
Tusc2	2.53e-05	0.511539	0.116	0.057	0.572355
Sowahc	1.26e-06	0.511198	0.092	0.035	0.0284692
Ufm1	2.81e-13	0.509483	0.555	0.319	6.36e-09
Ptpn9	8.58e-16	0.508762	0.586	0.338	1.94e-11
2024-09-04	3.92e-17	0.508495	0.867	0.71	8.87e-13
Synm	6.65e-08	0.508397	0.336	0.205	0.00150546
Cnr2	4.46e-05	0.508166	0.088	0.04	1
Gm1968	0.000673054	0.507854	0.079	0.04	1
Asap1	1.2e-26	0.507142	0.952	0.826	2.71e-22
Gfpt1	1.46e-13	0.506972	0.43	0.228	3.3e-09
Etv5	5.56e-07	0.506813	0.14	0.066	0.0125879
Ass1	6.43e-10	0.50639	0.307	0.163	1.46e-05
Cd59a	0.000208875	0.505695	0.061	0.026	1
Dock1	1.04e-30	0.504615	0.978	0.89	2.34e-26
Cln5	2.34e-09	0.504358	0.188	0.083	5.3e-05
Tex14	2.83e-10	0.504332	0.364	0.214	6.41e-06
Unc5b	2.69e-11	0.504064	0.492	0.316	6.09e-07
Lbh	6.55e-13	0.503665	0.556	0.335	1.48e-08
Ddx56	1.14e-09	0.503612	0.204	0.092	2.57e-05
Trib2	7.01e-17	0.503139	0.796	0.574	1.59e-12
L3mbtl3	6.63e-12	0.502909	0.731	0.536	1.5e-07
Ddit3	3.29e-10	0.502767	0.222	0.102	7.44e-06
Card19	8.13e-13	0.50237	0.579	0.349	1.84e-08
Sparc	3.24e-38	0.501597	1	0.988	7.33e-34
Zfp36	2.85e-16	0.500658	0.66	0.423	6.44e-12
Sfn	1.38e-08	0.500124	0.155	0.067	0.000312664
Flna	8.36e-16	0.498311	0.765	0.524	1.89e-11
Mafg	1.93e-15	0.497529	0.429	0.216	4.37e-11
Ndn	1.16e-08	0.497226	0.223	0.113	0.000261624
Atp6ap2	1.19e-15	0.497192	0.607	0.349	2.7e-11
Ttll3	4.3e-07	0.496393	0.135	0.061	0.00973482
Vasp	1.63e-16	0.496219	0.716	0.441	3.68e-12
Tank	7.12e-14	0.496205	0.427	0.219	1.61e-09
Mast2	9.81e-13	0.496078	0.49	0.281	2.22e-08
Wwtr1	2.01e-24	0.495328	0.966	0.874	4.55e-20
Camk1	6.88e-11	0.494257	0.532	0.338	1.56e-06
Trit1	4.28e-07	0.494046	0.172	0.085	0.0096774
Nmnat3	0.000588593	0.493957	0.052	0.022	1
Clic4	2.08e-32	0.493692	0.994	0.973	4.7e-28
Zfp27	1.72e-05	0.493523	0.096	0.043	0.388661
Cables1	2.31e-05	0.493366	0.094	0.042	0.522892
Flnb	1.72e-14	0.493235	0.855	0.691	3.89e-10
Lrrfip1	4.76e-20	0.493129	0.875	0.633	1.08e-15
Mgat4b	2.87e-15	0.493074	0.581	0.33	6.49e-11
Wsb2	4.61e-15	0.492962	0.5	0.261	1.04e-10
Tsen2	4.4e-07	0.492454	0.135	0.061	0.00994901
Ccdc85c	6.37e-12	0.492379	0.382	0.202	1.44e-07
Vps51	2.92e-08	0.492363	0.152	0.066	0.000659576
Rnase4	8.93e-08	0.492056	0.139	0.06	0.00201953
Flot2	7.9e-09	0.491236	0.198	0.094	0.000178657
Synrg	1.82e-12	0.491104	0.675	0.452	4.12e-08
Gm26944	4.24e-05	0.491094	0.086	0.038	0.959716
Osbpl5	5.34e-10	0.490763	0.166	0.067	1.21e-05
Snx33	1.4e-05	0.490069	0.119	0.059	0.317294
Hdx	8.5e-09	0.489594	0.318	0.183	0.000192174
Rap2b	1.62e-13	0.489122	0.338	0.158	3.67e-09
Kif20b	0.000156376	0.488599	0.063	0.026	1
Abi3	2.08e-20	0.488567	0.777	0.5	4.7e-16
Socs5	6.9e-16	0.48826	0.617	0.364	1.56e-11
Rock2	1.62e-24	0.488202	0.969	0.858	3.66e-20
Cdc14b	2.19e-08	0.487419	0.323	0.186	0.000496089
Hexa	2.63e-13	0.487335	0.362	0.178	5.95e-09
Bend3	0.000354397	0.487296	0.087	0.044	1
Tram2	1.49e-15	0.487181	0.614	0.359	3.36e-11
Pld3	8.16e-09	0.485263	0.218	0.108	0.000184677
Mrps27	5.83e-07	0.485207	0.189	0.099	0.0131835
Smad1	1.91e-11	0.485128	0.615	0.385	4.32e-07
Tepsin	8.39e-06	0.484495	0.11	0.05	0.189766
Rrp1b	9.99e-14	0.484348	0.353	0.169	2.26e-09
Ckap4	6.71e-16	0.484294	0.637	0.368	1.52e-11
Zfp35	1.25e-05	0.483692	0.117	0.056	0.281935
Atp6v1a	5.81e-18	0.483533	0.798	0.55	1.31e-13
Gmip	1.46e-07	0.483486	0.144	0.064	0.00330364
E2f3	4.27e-13	0.48266	0.464	0.261	9.66e-09
Plpp6	1.26e-10	0.482317	0.254	0.12	2.86e-06
Fzd1	0.00156305	0.482168	0.057	0.027	1
Actr3	4.98e-20	0.482044	0.922	0.74	1.13e-15
Cstb	1.55e-15	0.481452	0.483	0.247	3.5e-11
Mbd2	1.56e-17	0.481068	0.878	0.683	3.54e-13
Nob1	2.53e-10	0.480863	0.225	0.103	5.73e-06
Mapk6	2.41e-12	0.480784	0.654	0.433	5.46e-08
Vav3	1.1e-18	0.480775	0.919	0.743	2.48e-14
Cyb5r1	7.87e-10	0.480601	0.16	0.064	1.78e-05
Rbp1	0.000445368	0.479767	0.09	0.047	1
Abi1	2.74e-22	0.479731	0.949	0.823	6.19e-18
Nipa1	7.65e-05	0.479685	0.07	0.029	1
Trmt61a	0.000617773	0.479653	0.052	0.022	1
E330009J07Rik	2.16e-09	0.479089	0.244	0.12	4.88e-05
Pcdhgb5	0.000746132	0.478499	0.068	0.033	1
Nr6a1	1.85e-10	0.478498	0.375	0.215	4.19e-06
Prim1	8.79e-05	0.477811	0.075	0.033	1
Ampd2	2.41e-11	0.47774	0.193	0.077	5.46e-07
Fgfr3	1.19e-09	0.476847	0.421	0.259	2.69e-05
Nol10	9.44e-11	0.476794	0.303	0.153	2.14e-06
Blvra	6.7e-10	0.476324	0.269	0.134	1.52e-05
Zfp9	4.53e-05	0.476127	0.103	0.05	1
Reep5	5.15e-18	0.47516	0.796	0.532	1.17e-13
Prmt7	3.82e-09	0.475019	0.19	0.086	8.65e-05
Ubox5	4.91e-05	0.474948	0.104	0.051	1
Itgav	2.4e-15	0.474697	0.527	0.292	5.42e-11
LTO1	6.76e-12	0.474529	0.29	0.138	1.53e-07
Dennd5b	2.32e-19	0.474248	0.928	0.772	5.25e-15
Nek3	0.000473498	0.473894	0.064	0.029	1
Col1a2	1.45e-09	0.473668	0.173	0.073	3.28e-05
Txnrd2	5.86e-06	0.473617	0.095	0.04	0.132643
Ces2e	1.23e-07	0.47309	0.2	0.103	0.0027737
Mcu	2.01e-12	0.472776	0.658	0.441	4.56e-08
Dgkd	9.1e-14	0.47264	0.434	0.228	2.06e-09
Erlin1	2.36e-06	0.472363	0.148	0.074	0.0533655
S100a11	2.31e-18	0.471357	0.842	0.613	5.22e-14
Prkab2	1.18e-07	0.471299	0.174	0.084	0.00266222
Bhlhb9	0.000409004	0.471079	0.072	0.034	1
Stard13	2.99e-11	0.471026	0.8	0.625	6.77e-07
Adamtsl2	1.55e-08	0.470972	0.281	0.154	0.000349639
Stk40	6.34e-14	0.470659	0.413	0.213	1.43e-09
Mcam	1.05e-25	0.469707	0.971	0.868	2.38e-21
Acsl4	4.86e-12	0.469704	0.516	0.307	1.1e-07
Mrps22	3.53e-07	0.469031	0.139	0.063	0.00798678
Chac2	4.26e-05	0.468949	0.1	0.047	0.964762
Agfg1	1.7e-23	0.468639	0.932	0.775	3.85e-19
Sac3d1	1.94e-08	0.467992	0.184	0.086	0.000437921
Tspyl4	0.00328355	0.467559	0.05	0.024	1
Cx3cl1	6.1e-10	0.46743	0.259	0.131	1.38e-05
Fosb	1.24e-05	0.466774	0.138	0.072	0.28139
Pxdc1	1.49e-08	0.465565	0.523	0.348	0.000337491
Ppp1r16a	6.36e-05	0.465116	0.1	0.048	1
Aga	1.65e-14	0.464966	0.412	0.207	3.74e-10
Slc24a3	0.0178384	0.464884	0.429	0.373	1
Elmo1	1.42e-31	0.464829	0.985	0.925	3.21e-27
Ppp2cb	1.61e-15	0.464822	0.653	0.391	3.63e-11
Myh10	3.87e-05	0.464784	0.13	0.069	0.874665
Nrros	4.98e-15	0.463402	0.558	0.315	1.13e-10
Acp2	2.97e-12	0.463252	0.267	0.119	6.71e-08
Fbxw7	4.59e-18	0.462768	0.819	0.565	1.04e-13
Chpt1	1.1e-08	0.462249	0.254	0.133	0.000249834
Pkm	5.17e-14	0.462003	0.749	0.509	1.17e-09
Trpc3	0.000235263	0.461369	0.05	0.018	1
1110008P14Rik	3.55e-09	0.460981	0.219	0.106	8.04e-05
Acad9	3.65e-09	0.460732	0.203	0.093	8.26e-05
Slc33a1	6.14e-09	0.45982	0.323	0.178	0.000138874
Copg1	2.95e-14	0.45982	0.532	0.292	6.66e-10
Dnm3	6.32e-08	0.459665	0.294	0.175	0.00142939
Cap1	6.97e-15	0.459091	0.782	0.539	1.58e-10
Parp16	2.84e-05	0.4585	0.118	0.06	0.641884
Cxcl16	1.31e-05	0.458481	0.137	0.071	0.295702
Nkd1	3.09e-19	0.458351	0.878	0.718	7e-15
Pld1	3.74e-12	0.45711	0.403	0.214	8.45e-08
Polr3d	1.54e-09	0.456616	0.253	0.125	3.49e-05
Hivep2	1.45e-11	0.456584	0.79	0.599	3.27e-07
Cep135	5.82e-11	0.455965	0.285	0.141	1.32e-06
Galk2	8.13e-14	0.455837	0.396	0.198	1.84e-09
Slc12a5	0.00249463	0.455273	0.057	0.028	1
Plekhh2	0.000764002	0.455273	0.075	0.038	1
Pex5	1.35e-08	0.454543	0.222	0.11	0.000306499
0610009E02Rik	0.00201362	0.454313	0.055	0.026	1
Ola1	3.91e-14	0.453299	0.404	0.205	8.84e-10
Tanc1	2.29e-22	0.452731	0.934	0.775	5.17e-18
Extl2	0.000141137	0.452414	0.071	0.031	1
Chm	7.68e-15	0.451217	0.597	0.346	1.74e-10
Fkbp1a	2.01e-28	0.45109	0.988	0.966	4.54e-24
Gm15545	0.0027234	0.450832	0.058	0.029	1
Nop2	2.54e-10	0.450442	0.167	0.066	5.75e-06
Efemp2	2.63e-08	0.450018	0.223	0.113	0.000594408
Gngt2	4.36e-18	0.449725	0.797	0.508	9.87e-14
Timm50	3e-08	0.449651	0.244	0.128	0.00067865
Reep2	6.03e-05	0.449352	0.089	0.041	1
Ssbp2	1.98e-06	0.449133	0.179	0.097	0.0448565
Uqcc1	1.66e-10	0.448333	0.295	0.148	3.76e-06
Dnajb2	7.28e-11	0.44832	0.223	0.098	1.65e-06
Pigm	1.42e-12	0.448041	0.357	0.179	3.22e-08
Rnf220	1.38e-09	0.447834	0.36	0.205	3.12e-05
Abce1	8.08e-15	0.447791	0.596	0.341	1.83e-10
Jazf1	4.69e-08	0.446931	0.3	0.18	0.0010618
Lrpprc	1.38e-10	0.446526	0.362	0.193	3.13e-06
Tmed8	1.2e-07	0.44652	0.182	0.089	0.00272555
Gm10076	5.11e-19	0.446508	0.918	0.812	1.16e-14
Cep19	4.19e-05	0.446463	0.096	0.045	0.948283
Mlkl	2.69e-08	0.446036	0.254	0.134	0.000608494
Slc25a20	2.19e-10	0.445609	0.276	0.137	4.95e-06
Apbb2	2.57e-26	0.445377	0.979	0.894	5.81e-22
Sugp2	6.41e-12	0.445343	0.341	0.172	1.45e-07
Fancc	1.75e-08	0.44521	0.261	0.141	0.000395901
Ly6a	1.47e-11	0.445159	0.899	0.856	3.32e-07
Asb1	1.36e-06	0.444809	0.131	0.061	0.0306554
2610008E11Rik	1.59e-09	0.444529	0.465	0.28	3.59e-05
Rps6ka3	6.58e-10	0.444069	0.747	0.551	1.49e-05
Jak3	5.21e-10	0.442244	0.269	0.132	1.18e-05
Inpp4b	3.52e-14	0.441982	0.416	0.22	7.97e-10
Mrpl37	1.01e-09	0.441808	0.285	0.147	2.29e-05
Tspan6	6.8e-09	0.44179	0.444	0.279	0.000153883
A130010J15Rik	0.000291659	0.441737	0.059	0.025	1
Gm26542	0.0211255	0.441301	0.057	0.034	1
Wdr46	1.62e-06	0.44101	0.113	0.048	0.0366898
2024-03-03	0.000638357	0.441005	0.139	0.086	1
Rbsn	2.42e-10	0.440944	0.333	0.176	5.48e-06
Esrrg	1.91e-05	0.440904	0.145	0.079	0.431518
Daglb	5.27e-07	0.440732	0.125	0.054	0.0119288
Nrbp2	0.000441997	0.44072	0.067	0.031	1
Edem1	2.01e-11	0.440458	0.449	0.256	4.55e-07
Chka	2.15e-05	0.43841	0.155	0.085	0.485253
Zfp710	5.73e-11	0.438372	0.732	0.53	1.3e-06
Calu	5.35e-17	0.438332	0.869	0.675	1.21e-12
Zyx	7.9e-11	0.438056	0.491	0.29	1.79e-06
Bicd2	4.89e-17	0.437822	0.839	0.624	1.11e-12
Rnf24	1.09e-08	0.437157	0.208	0.101	0.000247672
Tbrg4	1.46e-06	0.437086	0.147	0.071	0.0329732
Hgh1	6.7e-05	0.436817	0.057	0.021	1
Pold1	2.66e-07	0.436732	0.145	0.066	0.00601731
Adamts9	1.5e-06	0.436715	0.7	0.551	0.0338458
Ak6	9.25e-12	0.436579	0.319	0.159	2.09e-07
Rmnd5b	2.29e-13	0.436375	0.416	0.214	5.18e-09
Ipo9	1.29e-10	0.436319	0.498	0.296	2.93e-06
Dbndd2	4.71e-13	0.435556	0.376	0.189	1.07e-08
Dnah11	4.08e-05	0.434864	0.088	0.04	0.921905
Rtn4	2.78e-18	0.434351	0.948	0.855	6.29e-14
Hist2h2ac	0.00340136	0.434344	0.05	0.024	1
Fmnl2	2.45e-12	0.434014	0.89	0.725	5.54e-08
Rpe	2.1e-10	0.433791	0.392	0.219	4.76e-06
Jmjd8	1.29e-09	0.433428	0.2	0.089	2.91e-05
Pdf	0.000264642	0.433303	0.055	0.022	1
Cplx2	3.55e-06	0.432998	0.095	0.039	0.0802279
Skil	6.87e-14	0.432996	0.832	0.648	1.55e-09
Pqlc1	3.51e-09	0.432763	0.494	0.32	7.94e-05
Nle1	0.00381596	0.432629	0.057	0.029	1
Fndc3b	4.77e-16	0.432611	0.882	0.678	1.08e-11
Arl8b	1.23e-14	0.431394	0.609	0.342	2.78e-10
Lcorl	1.84e-15	0.431194	0.742	0.493	4.16e-11
Atg4c	7.26e-07	0.431003	0.197	0.105	0.0164252
Rdh11	9.36e-09	0.430264	0.222	0.109	0.00021181
Mocos	0.00688677	0.430164	0.053	0.028	1
Gm4258	1.01e-17	0.429361	0.923	0.776	2.29e-13
Zfp948	5.79e-10	0.429018	0.364	0.202	1.31e-05
Ppcs	1.07e-05	0.428896	0.095	0.041	0.242705
Pcdhga5	0.006619	0.428532	0.053	0.028	1
Pfkp	3.49e-12	0.428525	0.331	0.164	7.89e-08
Rhbdd1	1.22e-13	0.427985	0.387	0.197	2.77e-09
Coq10b	3.16e-12	0.427756	0.445	0.248	7.14e-08
Map3k8	1.15e-07	0.427628	0.316	0.185	0.00259859
Arhgap25	2.43e-10	0.427111	0.348	0.185	5.51e-06
Ggcx	1.02e-06	0.426888	0.16	0.079	0.023183
Cnnm4	0.000126069	0.426798	0.053	0.02	1
Bid	2.74e-05	0.426767	0.078	0.032	0.620144
Dot1l	2.45e-12	0.426736	0.658	0.434	5.54e-08
Ntn4	7.35e-13	0.426272	0.469	0.268	1.66e-08
Csgalnact2	2.53e-10	0.426003	0.377	0.208	5.73e-06
Mettl18	0.00331762	0.425395	0.06	0.031	1
Sec24d	9.7e-11	0.424775	0.215	0.093	2.2e-06
Ctsa	7.34e-14	0.424422	0.565	0.334	1.66e-09
Map3k14	3.97e-06	0.424093	0.145	0.073	0.0898639
Actb	1.65e-38	0.423061	1	0.999	3.74e-34
Pus1	3.01e-07	0.42287	0.16	0.076	0.00679915
Rab30	0.00013476	0.421605	0.102	0.052	1
Ppp1r2	5.9e-12	0.421438	0.968	0.901	1.33e-07
Mettl1	7.46e-06	0.421321	0.116	0.054	0.168693
Tppp3	2.12e-09	0.421162	0.371	0.226	4.79e-05
Slc52a2	1.19e-05	0.420457	0.088	0.037	0.268326
Tkt	2.03e-13	0.420361	0.596	0.356	4.6e-09
Dand5	5.97e-05	0.420351	0.11	0.055	1
Mitf	1.54e-05	0.420152	0.21	0.126	0.348849
Pawr	1.14e-07	0.419865	0.501	0.347	0.00258924
Zc3h6	6.21e-06	0.419417	0.096	0.041	0.140453
Mrs2	5.73e-12	0.419213	0.461	0.254	1.3e-07
Piezo2	4.35e-27	0.419004	0.994	0.973	9.85e-23
Golm1	6.37e-10	0.418639	0.321	0.172	1.44e-05
Acot13	2.16e-08	0.418004	0.255	0.134	0.000489005
Lamp2	1.79e-16	0.41786	0.863	0.629	4.04e-12
Dhcr24	2.52e-05	0.417287	0.202	0.12	0.57095
Tagap1	4.05e-06	0.416353	0.104	0.045	0.0917017
Gm7160	0.00202128	0.416317	0.065	0.033	1
Wdr1	1.26e-15	0.41588	0.796	0.546	2.85e-11
Zfp335	1.97e-06	0.41587	0.153	0.076	0.0445326
Lrrc58	1.52e-23	0.415867	0.978	0.87	3.44e-19
Tyms	3.71e-06	0.415789	0.162	0.084	0.0839838
Megf8	1.28e-10	0.415169	0.326	0.166	2.89e-06
Ninl	0.000508225	0.414531	0.051	0.021	1
Cbx7	0.10041	0.414333	0.051	0.035	1
Fads2	0.000168975	0.414306	0.104	0.054	1
Prdm15	5.61e-09	0.414062	0.198	0.092	0.000126872
Galnt7	3.39e-08	0.41377	0.271	0.148	0.000766825
Dnaja3	1.31e-09	0.413363	0.277	0.142	2.97e-05
Vegfb	2.11e-06	0.413296	0.133	0.063	0.0477266
Fbxl14	3.18e-08	0.413209	0.278	0.151	0.000718336
Rras2	7.44e-09	0.4132	0.378	0.227	0.000168205
Slc39a1	2.43e-15	0.413169	0.574	0.307	5.49e-11
Sephs2	3.88e-06	0.413044	0.136	0.066	0.0877927
Mid1ip1	6.46e-12	0.412799	0.422	0.23	1.46e-07
Picalm	7.51e-16	0.412731	0.947	0.81	1.7e-11
Klhl2	7.16e-12	0.411967	0.557	0.336	1.62e-07
Slfn3	3.5e-07	0.411559	0.182	0.092	0.00791653
Ttll12	5.65e-10	0.41155	0.194	0.083	1.28e-05
Katnb1	0.000127332	0.411234	0.106	0.054	1
C530008M17Rik	5.36e-06	0.41091	0.252	0.157	0.121157
Cpeb2	3.82e-11	0.410557	0.367	0.199	8.64e-07
Ascc3	7.06e-15	0.410456	0.84	0.63	1.6e-10
Tfpi	3.51e-13	0.410449	0.694	0.444	7.94e-09
Rrm1	6.62e-11	0.410421	0.255	0.119	1.5e-06
Nras	3.3e-15	0.410219	0.832	0.616	7.46e-11
Slc23a2	4.17e-12	0.410211	0.677	0.436	9.43e-08
Neurl1b	9.63e-12	0.409976	0.26	0.117	2.18e-07
4930402H24Rik	2.7e-17	0.409528	0.9	0.716	6.11e-13
Fam49a	2.15e-08	0.40951	0.28	0.153	0.000487097
Paqr3	0.000879366	0.409478	0.07	0.034	1
Ltv1	2.81e-08	0.409434	0.218	0.109	0.000636179
Pwp1	2.17e-11	0.408914	0.29	0.138	4.92e-07
Anxa3	9.18e-21	0.408514	0.97	0.901	2.08e-16
Tarsl2	7.76e-05	0.40794	0.078	0.034	1
Mbnl1	5.34e-24	0.40789	0.986	0.896	1.21e-19
Id1	6.06e-16	0.40789	0.9	0.738	1.37e-11
Tmx2	6.4e-09	0.407855	0.304	0.165	0.000144698
Msn	1.29e-32	0.40759	0.995	0.96	2.93e-28
2700054A10Rik	1.35e-07	0.407466	0.251	0.141	0.00305075
Cacul1	6.03e-10	0.407202	0.556	0.342	1.36e-05
Pcdh1	2.41e-18	0.406998	0.979	0.922	5.45e-14
Ercc5	4.91e-10	0.406727	0.345	0.189	1.11e-05
Lrrc28	1.38e-07	0.406505	0.292	0.17	0.00311338
Dctd	0.000930297	0.406288	0.051	0.022	1
Gm21781	6.18e-05	0.406154	0.106	0.052	1
Tulp4	6.11e-12	0.405964	0.885	0.704	1.38e-07
Trim39	2.78e-07	0.405755	0.171	0.083	0.00628328
Bcl2l2	3.24e-11	0.40559	0.371	0.194	7.34e-07
Flvcr1	0.000113086	0.40553	0.15	0.086	1
Fkbp10	1.56e-12	0.405453	0.43	0.234	3.54e-08
Smarcal1	6.53e-08	0.405358	0.181	0.085	0.00147817
Gpaa1	2.61e-11	0.405287	0.303	0.147	5.9e-07
App	3.6e-13	0.405229	0.999	0.99	8.15e-09
Zfp697	7.68e-12	0.405099	0.484	0.287	1.74e-07
Hmgcs1	3.42e-09	0.404992	0.527	0.336	7.75e-05
Fuca1	2.67e-15	0.404896	0.669	0.4	6.04e-11
Cisd1	5.29e-12	0.404708	0.462	0.258	1.2e-07
Mef2d	2.35e-10	0.404597	0.639	0.419	5.31e-06
P4ha2	5.46e-07	0.404266	0.135	0.061	0.0123511
Tsc22d2	3.84e-07	0.40386	0.624	0.443	0.00868499
Kctd12	2.85e-06	0.403794	0.637	0.51	0.0645138
Icmt	1.85e-09	0.403546	0.34	0.185	4.18e-05
Sfxn4	0.00171623	0.403093	0.067	0.034	1
Tatdn1	1.29e-06	0.403023	0.18	0.094	0.0291069
Tmem26	0.00463898	0.402411	0.084	0.049	1
Cttnbp2nl	7.06e-13	0.401959	0.841	0.641	1.6e-08
Hecw2	1.99e-16	0.401496	0.942	0.793	4.49e-12
2310061I04Rik	1.05e-08	0.401353	0.177	0.08	0.000238088
Insig1	5.4e-05	0.400682	0.136	0.073	1
Zfp593	7.58e-06	0.400626	0.138	0.069	0.171432
Fbl	7.5e-10	0.400263	0.35	0.189	1.7e-05
Mrm3	0.000346579	0.400184	0.065	0.029	1
Msh5	0.000139372	0.400088	0.1	0.05	1
Tmem129	3.19e-05	0.400009	0.097	0.045	0.720993
Pxdn	5.85e-18	0.398996	0.962	0.864	1.32e-13
Asb4	0.000392352	0.398858	0.063	0.028	1
Tmx4	1.64e-11	0.398625	0.391	0.209	3.71e-07
Uba52	5.47e-20	0.398578	0.954	0.887	1.24e-15
Panx1	5.25e-05	0.397901	0.113	0.056	1
Zfp692	8.74e-09	0.397897	0.22	0.108	0.000197719
Nol4l	6.92e-14	0.39761	0.363	0.176	1.57e-09
Ccdc51	0.000680606	0.397492	0.084	0.043	1
Gpatch3	0.000611585	0.397416	0.066	0.031	1
Ube2o	1.22e-08	0.397278	0.316	0.177	0.000275489
Acsl1	5.91e-08	0.397243	0.26	0.141	0.00133754
Ldah	1.36e-10	0.396935	0.413	0.233	3.07e-06
Pdlim7	2.37e-12	0.396754	0.676	0.434	5.37e-08
Spata6	3.58e-13	0.396682	0.716	0.493	8.09e-09
Cpox	5.18e-07	0.396536	0.166	0.08	0.0117154
Vrk2	3.41e-07	0.396269	0.232	0.127	0.00771886
Gaa	2.86e-07	0.396115	0.151	0.07	0.00647592
Ide	1.1e-12	0.395058	0.387	0.193	2.49e-08
Rai14	2.27e-09	0.394905	0.82	0.652	5.13e-05
Lrrc57	4.42e-09	0.394321	0.246	0.124	9.99e-05
Slc29a4	0.000119852	0.393937	0.101	0.05	1
Gpr146	1.38e-09	0.393731	0.601	0.39	3.12e-05
C1qtnf2	2.05e-10	0.393665	0.259	0.126	4.65e-06
Myo1b	6.06e-12	0.393566	0.824	0.601	1.37e-07
Phtf2	3.91e-08	0.393502	0.204	0.101	0.000883456
Zdhhc14	8.48e-07	0.392927	0.331	0.209	0.0191926
Myh11	1.8e-05	0.392917	0.11	0.052	0.40729
Ehbp1	1.5e-08	0.392894	0.577	0.399	0.000338478
Wdr41	8.08e-08	0.392564	0.172	0.081	0.00182733
Comtd1	4.46e-07	0.392376	0.153	0.072	0.0100842
Rhbdf2	1.45e-10	0.392108	0.515	0.317	3.29e-06
Zfp146	7.18e-09	0.391819	0.202	0.094	0.000162509
Il1rapl1	0.00199996	0.391762	0.066	0.034	1
6030443J06Rik	2.17e-05	0.391674	0.124	0.063	0.491902
Ints2	1.13e-08	0.391323	0.22	0.108	0.000254548
Nudt1	1.81e-05	0.391263	0.106	0.049	0.409971
Gsr	1.87e-09	0.390468	0.358	0.201	4.22e-05
Otud7b	2.84e-11	0.390344	0.682	0.444	6.42e-07
Serinc3	4.81e-20	0.390024	0.979	0.912	1.09e-15
Vwa8	5.28e-12	0.389381	0.592	0.361	1.19e-07
Tmco3	9.79e-10	0.38938	0.267	0.134	2.21e-05
Gm5149	4.33e-06	0.389309	0.164	0.085	0.0980608
Nploc4	5.26e-12	0.38907	0.45	0.246	1.19e-07
Spag1	0.000487108	0.388856	0.068	0.032	1
Pitpna	8.38e-19	0.388809	0.928	0.758	1.9e-14
Adamts12	7.83e-06	0.387843	0.089	0.037	0.177201
Gm4631	0.00221606	0.387547	0.079	0.043	1
Lmntd1	1.06e-11	0.387138	0.377	0.218	2.41e-07
Twf1	1.22e-12	0.386915	0.658	0.42	2.77e-08
Fastkd2	3.34e-05	0.386828	0.107	0.051	0.756698
Tmem221	2.66e-05	0.386308	0.109	0.052	0.601018
Mertk	6.48e-09	0.386242	0.624	0.44	0.00014665
Ralgapa2	4.1e-10	0.386241	0.918	0.777	9.28e-06
Mrps2	0.00031515	0.386022	0.109	0.06	1
Tmem267	7.45e-06	0.385816	0.077	0.029	0.168535
Impact	4.79e-13	0.385758	0.429	0.226	1.08e-08
Sh3bgrl	3.61e-14	0.385628	0.886	0.725	8.16e-10
Aldh18a1	3.34e-06	0.385151	0.114	0.05	0.0755589
Rabggtb	6.02e-11	0.384925	0.432	0.242	1.36e-06
Zfp407	2.62e-10	0.384678	0.766	0.554	5.93e-06
Nab1	2.05e-12	0.384351	0.519	0.289	4.64e-08
Fahd1	2.16e-05	0.383868	0.113	0.054	0.488511
Cdk17	5.29e-16	0.383452	0.92	0.723	1.2e-11
Zfp954	0.00193481	0.383442	0.077	0.041	1
Ankrd13c	3.41e-10	0.383373	0.626	0.393	7.72e-06
Dclre1a	0.000105158	0.382628	0.125	0.068	1
Arhgef3	3.88e-19	0.382528	0.983	0.947	8.77e-15
Irak2	2.17e-07	0.382387	0.26	0.145	0.00491473
Col4a2	2.13e-25	0.381801	1	0.996	4.82e-21
Dapk1	6.67e-11	0.381334	0.484	0.292	1.51e-06
Adam9	2.11e-10	0.381321	0.3	0.152	4.77e-06
Asl	1.33e-05	0.381025	0.126	0.063	0.301662
Furin	9.17e-11	0.380974	0.615	0.376	2.07e-06
Lrrc8d	1.21e-10	0.380605	0.644	0.418	2.73e-06
Tsc22d1	1.45e-15	0.380444	0.913	0.761	3.27e-11
Ptpn21	6.26e-10	0.380256	0.252	0.122	1.42e-05
Fli1	3.55e-11	0.379685	0.954	0.85	8.02e-07
Laptm4b	3.18e-10	0.37936	0.413	0.233	7.19e-06
Kif16b	4.84e-10	0.379197	0.363	0.199	1.1e-05
Rnf19a	9.95e-13	0.379006	0.829	0.605	2.25e-08
Acox1	1.62e-11	0.378466	0.553	0.338	3.68e-07
Focad	7.43e-08	0.37815	0.284	0.161	0.00168152
Tmbim1	3.5e-10	0.37793	0.687	0.475	7.91e-06
Sema4b	0.00322701	0.377735	0.055	0.027	1
Mtap	5.2e-10	0.377622	0.268	0.131	1.18e-05
Tbce	3.69e-10	0.377487	0.375	0.208	8.36e-06
Nr2f2	0.0188007	0.377459	0.206	0.159	1
Il2rg	2.01e-09	0.377081	0.55	0.354	4.55e-05
Yars2	8.87e-05	0.376981	0.103	0.051	1
Sart3	1.97e-09	0.376821	0.3	0.159	4.45e-05
Tctex1d2	1.88e-05	0.37664	0.121	0.06	0.424354
Tnpo2	2.79e-12	0.376624	0.411	0.213	6.31e-08
Srek1ip1	1.21e-10	0.37634	0.4	0.224	2.73e-06
Hira	5.1e-12	0.376214	0.619	0.377	1.15e-07
Nbl1	1.76e-05	0.376198	0.116	0.056	0.399277
Serp1	3.53e-13	0.375939	0.52	0.284	7.98e-09
Plcl1	5.39e-05	0.375794	0.762	0.685	1
Cryz	0.000930398	0.375692	0.056	0.025	1
Gm47101	0.000624666	0.375538	0.071	0.034	1
Ggh	8.78e-12	0.374672	0.587	0.358	1.99e-07
Trerf1	4.14e-09	0.374442	0.807	0.642	9.36e-05
B3glct	1.77e-07	0.37442	0.245	0.136	0.00400308
Cd164	1.35e-11	0.373942	0.673	0.426	3.06e-07
Emc1	3.93e-11	0.373831	0.362	0.189	8.9e-07
Klf4	3.64e-14	0.373771	0.907	0.76	8.24e-10
Man2b2	1.63e-09	0.373289	0.174	0.073	3.69e-05
Hars	6.18e-10	0.373247	0.333	0.177	1.4e-05
B4galt2	0.00599488	0.373207	0.052	0.027	1
3010003L21Rik	0.0158007	0.373062	0.057	0.033	1
Atp6v1b2	1.38e-11	0.372918	0.579	0.337	3.13e-07
Crlf2	4.87e-09	0.372526	0.53	0.335	0.000110078
Zfat	4.34e-06	0.372343	0.16	0.084	0.0982583
Eng	3.49e-22	0.37225	0.992	0.974	7.9e-18
Actg1	1.67e-17	0.372094	0.988	0.974	3.79e-13
Nav1	4.28e-21	0.372084	0.99	0.937	9.69e-17
Pcdhb14	0.0199006	0.371879	0.065	0.04	1
Gucd1	1.17e-05	0.371863	0.166	0.09	0.264719
Zfp40	1.05e-08	0.371794	0.263	0.137	0.00023703
Pkd1	6.23e-09	0.371513	0.682	0.482	0.000141037
Slc30a1	4.36e-09	0.371506	0.582	0.382	9.87e-05
Pprc1	4.37e-10	0.371379	0.292	0.147	9.88e-06
Fam78b	1.61e-08	0.371346	0.392	0.236	0.000364416
Sh3kbp1	9.22e-07	0.370963	0.227	0.129	0.0208596
Optn	2.6e-07	0.370643	0.203	0.105	0.00587232
Fam207a	1.92e-09	0.370238	0.287	0.145	4.34e-05
Rcc1l	3.65e-07	0.36993	0.173	0.084	0.00824889
Scap	2.29e-09	0.369773	0.311	0.165	5.18e-05
Seh1l	1.48e-08	0.369369	0.356	0.203	0.00033522
Etf1	1.95e-10	0.369213	0.646	0.424	4.41e-06
Dbf4	1.27e-06	0.369096	0.135	0.063	0.0286682
Fmo4	0.00308381	0.369015	0.066	0.035	1
Abhd13	8.25e-11	0.368858	0.281	0.134	1.87e-06
Gls	1.64e-12	0.368553	0.744	0.498	3.7e-08
Eif5	4.11e-09	0.36827	0.818	0.626	9.3e-05
Ugp2	4.1e-11	0.368253	0.546	0.34	9.28e-07
Arhgap21	2.73e-10	0.36801	0.705	0.492	6.17e-06
Stx1a	4.96e-07	0.36796	0.225	0.122	0.0112179
Tmem37	0.000529133	0.367953	0.051	0.021	1
E2f6	1.74e-06	0.367886	0.216	0.12	0.0393493
Ddx39	1.77e-09	0.367788	0.276	0.141	4.01e-05
Xxylt1	4.18e-09	0.367445	0.307	0.165	9.45e-05
Phykpl	1.33e-05	0.367436	0.116	0.055	0.301575
Asna1	1.93e-09	0.367361	0.281	0.143	4.37e-05
Dpp3	3.07e-10	0.366974	0.329	0.169	6.94e-06
Timm17a	1.72e-10	0.366748	0.586	0.364	3.88e-06
Slc11a2	6.19e-08	0.36632	0.184	0.088	0.00140029
Cradd	1.58e-09	0.366286	0.348	0.199	3.57e-05
Ash2l	4.94e-13	0.366233	0.433	0.223	1.12e-08
Timp2	3.36e-10	0.366075	0.861	0.721	7.61e-06
Rhoc	7.05e-13	0.365369	0.901	0.743	1.6e-08
Lrrc59	5.07e-11	0.364849	0.521	0.303	1.15e-06
Mars	4.49e-07	0.364258	0.217	0.115	0.0101499
Nomo1	8.98e-12	0.363836	0.425	0.227	2.03e-07
Slc35a4	1.52e-10	0.363275	0.449	0.252	3.43e-06
Tbc1d25	0.00622687	0.363231	0.058	0.031	1
Zdhhc15	1.73e-05	0.363185	0.165	0.09	0.390678
Tmsb15b1	1.76e-05	0.363072	0.129	0.065	0.397104
Nmd3	1.03e-08	0.363072	0.289	0.155	0.000233707
Clpb	8.54e-08	0.363058	0.26	0.142	0.00193142
1810009A15Rik	2.29e-06	0.363042	0.15	0.074	0.0518526
Golph3	1.39e-10	0.363041	0.584	0.364	3.14e-06
Pcdhb22	0.00669287	0.362522	0.067	0.038	1
Fzd5	0.000168818	0.36241	0.081	0.038	1
Dzip3	9.96e-08	0.362005	0.261	0.145	0.00225288
Nt5c3	3.15e-08	0.361846	0.287	0.157	0.000713564
Ipo7	1.05e-09	0.361401	0.535	0.331	2.37e-05
Gm26760	0.00144058	0.36068	0.072	0.037	1
Gm20721	0.00988061	0.360516	0.053	0.029	1
Fbxl18	2.62e-07	0.360259	0.205	0.106	0.00592118
Spryd4	7.09e-05	0.360148	0.09	0.042	1
Adam19	8.1e-10	0.360139	0.665	0.453	1.83e-05
Zhx2	3.57e-09	0.359801	0.341	0.192	8.08e-05
Pam	5.01e-15	0.359654	0.963	0.847	1.13e-10
Pitpnm2	3.68e-13	0.35962	0.899	0.711	8.32e-09
Snap47	8.22e-10	0.359244	0.273	0.137	1.86e-05
Bcr	4.06e-10	0.359227	0.441	0.259	9.18e-06
Tmem120a	1.76e-05	0.358882	0.146	0.077	0.397748
Fam118a	1.29e-05	0.358636	0.115	0.054	0.291348
Cdc34	1.81e-10	0.358548	0.331	0.171	4.11e-06
Insyn2a	0.000511828	0.358527	0.073	0.035	1
Tcaf2	1.08e-05	0.358391	0.072	0.027	0.245003
Acadvl	9.38e-09	0.35836	0.313	0.171	0.000212131
Tpm4	1.12e-22	0.358333	0.972	0.916	2.53e-18
Gpr107	2.43e-09	0.358232	0.498	0.304	5.51e-05
Tmem33	7.38e-13	0.358204	0.507	0.274	1.67e-08
Pla2g15	5.91e-05	0.358103	0.093	0.043	1
Vps8	2.48e-11	0.357811	0.393	0.208	5.61e-07
Cog2	1.59e-06	0.357358	0.215	0.118	0.0358747
Clcn7	6.02e-12	0.357296	0.348	0.172	1.36e-07
Tmem185a	1.23e-09	0.356891	0.263	0.13	2.77e-05
1600010M07Rik	2.82e-05	0.356883	0.125	0.064	0.637188
Ipo5	4.55e-10	0.356725	0.386	0.214	1.03e-05
Mtmr4	5.85e-08	0.356701	0.248	0.13	0.00132389
Lrrfip2	1.63e-09	0.356687	0.544	0.35	3.68e-05
Tex264	4.05e-12	0.356671	0.413	0.217	9.16e-08
Gm14295	7.93e-06	0.356622	0.085	0.034	0.179394
Gm9889	0.00380364	0.356475	0.057	0.029	1
Ftsj1	0.000100911	0.355364	0.145	0.081	1
Pmp22	0.000440088	0.354915	0.861	0.807	1
Acvr1	8.84e-11	0.354837	0.609	0.384	2e-06
Dnlz	5.29e-09	0.354618	0.364	0.203	0.000119675
Anxa4	4.23e-10	0.354553	0.347	0.186	9.56e-06
Capzb	8.07e-16	0.354475	0.926	0.769	1.83e-11
Tmlhe	1.67e-08	0.35442	0.419	0.256	0.000378469
Myo10	3.74e-15	0.354211	0.965	0.932	8.47e-11
Mtf2	1.22e-10	0.353795	0.609	0.381	2.75e-06
Cfap410	2.22e-05	0.353637	0.084	0.035	0.501703
Mapk1ip1l	6.47e-10	0.353608	0.668	0.435	1.46e-05
Gbe1	9.21e-08	0.353536	0.413	0.264	0.00208434
Pnpt1	7.58e-10	0.353224	0.314	0.164	1.71e-05
Cry1	3.2e-09	0.352425	0.284	0.149	7.23e-05
Ankrd52	1.09e-09	0.352375	0.331	0.176	2.48e-05
Osbpl8	1.04e-10	0.352295	0.871	0.694	2.36e-06
Eme2	0.00117238	0.352148	0.068	0.034	1
Rngtt	4.92e-13	0.35178	0.57	0.328	1.11e-08
Rnf26	6.71e-07	0.351407	0.16	0.077	0.0151786
Trnau1ap	1.16e-08	0.351342	0.35	0.199	0.000261793
Inpp5e	4.92e-06	0.351334	0.133	0.065	0.111278
Itgb1bp1	6.18e-10	0.350944	0.35	0.187	1.4e-05
Atmin	3.47e-08	0.35054	0.215	0.107	0.000784778
Aars2	0.000353309	0.350481	0.074	0.035	1
Riok2	1.66e-08	0.349603	0.259	0.136	0.000374878
Midn	2.52e-11	0.349591	0.819	0.58	5.71e-07
Akna	5.96e-05	0.349105	0.114	0.057	1
Ttc7b	2.13e-11	0.348912	0.789	0.555	4.81e-07
Slc35f5	4.73e-10	0.348721	0.43	0.252	1.07e-05
Hsph1	8.76e-10	0.348696	0.253	0.128	1.98e-05
Vmp1	6.56e-10	0.348662	0.55	0.346	1.48e-05
Stat3	1.02e-09	0.348432	0.819	0.622	2.3e-05
Timm8b	1.37e-11	0.348386	0.604	0.369	3.1e-07
Katnbl1	4.28e-11	0.348305	0.493	0.291	9.69e-07
Nagpa	6.58e-07	0.348117	0.18	0.09	0.0148964
Atf4	6.08e-09	0.348052	0.781	0.581	0.000137486
Gm34455	0.000193098	0.347692	0.07	0.031	1
Tspan12	1.66e-13	0.347502	0.879	0.682	3.75e-09
Emilin1	2.79e-11	0.347278	0.622	0.386	6.31e-07
Twsg1	1.82e-09	0.346853	0.327	0.175	4.12e-05
Nipa2	2.69e-11	0.34681	0.469	0.264	6.08e-07
Ftx	0.000923324	0.346765	0.109	0.063	1
Nmt2	1.35e-09	0.346483	0.313	0.168	3.06e-05
Pdcd6ip	5.8e-12	0.34645	0.87	0.676	1.31e-07
Hmgn3	0.00630996	0.346352	0.09	0.055	1
Gm31763	0.00230162	0.346332	0.066	0.034	1
Dhx35	5.38e-08	0.346052	0.193	0.092	0.00121645
Prkaa1	1.83e-10	0.34597	0.371	0.201	4.14e-06
Rftn2	3.5e-07	0.345582	0.218	0.116	0.00791812
Fkbp9	9.54e-12	0.345019	0.501	0.287	2.16e-07
Ly96	6.62e-07	0.345014	0.258	0.146	0.0149667
Kcmf1	4.04e-12	0.344874	0.807	0.575	9.14e-08
Dmxl2	4.89e-08	0.344738	0.19	0.091	0.00110729
Tstd3	2.21e-05	0.344553	0.137	0.071	0.500543
Mrps25	1.05e-09	0.344181	0.324	0.171	2.38e-05
Shroom4	3.39e-10	0.344165	0.701	0.476	7.67e-06
Nsg1	8.72e-11	0.344056	0.738	0.523	1.97e-06
Bicc1	3.99e-05	0.343517	0.087	0.039	0.902799
Plp2	1.75e-05	0.343009	0.124	0.062	0.39536
Npepps	1.45e-12	0.342975	0.711	0.451	3.29e-08
Cc2d1b	6.32e-09	0.342755	0.229	0.112	0.000142946
Zfp180	6.02e-08	0.342692	0.268	0.145	0.00136261
Katnal1	0.000102032	0.342652	0.117	0.062	1
Tarbp2	1.08e-07	0.342294	0.166	0.077	0.00245404
Sec24a	1.18e-10	0.342215	0.469	0.274	2.66e-06
Rpl31	2.95e-16	0.341727	0.958	0.883	6.67e-12
Sgsm2	0.000299909	0.341679	0.082	0.04	1
Phyhd1	0.00872551	0.341653	0.051	0.027	1
Colgalt1	7.71e-10	0.341434	0.701	0.466	1.74e-05
Xrcc6	0.000161867	0.34097	0.118	0.064	1
Kctd1	0.000911395	0.340922	0.056	0.025	1
Mapk1	1.63e-11	0.340613	0.831	0.608	3.69e-07
Rars	5.23e-10	0.340518	0.441	0.254	1.18e-05
Lsm10	5.07e-06	0.34033	0.239	0.139	0.114686
Fdxacb1	0.000418694	0.340199	0.071	0.033	1
Glis2	2.87e-11	0.340107	0.63	0.401	6.49e-07
H2afj	6.18e-10	0.340028	0.753	0.533	1.4e-05
Pank3	4.05e-11	0.339984	0.677	0.43	9.16e-07
9230114K14Rik	4.83e-06	0.339716	0.182	0.1	0.109281
Mdn1	2.08e-10	0.339702	0.383	0.207	4.7e-06
Enoph1	2.04e-05	0.339489	0.137	0.071	0.461227
B930095G15Rik	5.15e-05	0.339403	0.102	0.049	1
Gm43331	0.000119514	0.339219	0.107	0.054	1
Cad	2.77e-06	0.339208	0.142	0.069	0.0625518
Fastkd5	0.00584264	0.338262	0.051	0.026	1
Gstm7	0.0033597	0.33822	0.05	0.024	1
Iars	4.55e-10	0.337586	0.398	0.22	1.03e-05
Abtb2	0.00249829	0.337305	0.335	0.254	1
Bbc3	2.47e-08	0.337292	0.333	0.188	0.000558538
Simc1	2.02e-05	0.337207	0.131	0.068	0.456708
Zfp112	0.00128821	0.33683	0.059	0.028	1
Pde9a	3.74e-10	0.336778	0.564	0.353	8.46e-06
Siah2	3.21e-06	0.336733	0.15	0.075	0.0725681
Scarb2	1.23e-13	0.336725	0.828	0.568	2.78e-09
Bloc1s2	7.39e-09	0.336719	0.371	0.213	0.000167259
Tle3	9.32e-10	0.336523	0.27	0.137	2.11e-05
Jund	4.34e-13	0.336201	0.908	0.758	9.83e-09
Arhgap1	2.51e-10	0.33605	0.524	0.314	5.68e-06
Lima1	7.24e-10	0.336	0.771	0.591	1.64e-05
Rps6kc1	3.24e-07	0.33576	0.302	0.176	0.00732998
Rps15	1.51e-17	0.335289	0.97	0.905	3.41e-13
Maml3	2.12e-10	0.335212	0.894	0.795	4.79e-06
Cldn12	0.000164405	0.335172	0.113	0.06	1
Top3b	8.73e-09	0.335079	0.331	0.185	0.00019744
Dyrk2	3.49e-11	0.335066	0.697	0.476	7.89e-07
Zc3h8	0.000302512	0.33444	0.121	0.068	1
Creg1	2.23e-12	0.334394	0.45	0.239	5.04e-08
Pigf	3.96e-08	0.333881	0.168	0.076	0.000895945
Coro1b	1.09e-06	0.333572	0.183	0.094	0.024569
Cops9	9.27e-09	0.333382	0.768	0.584	0.000209726
Wsb1	5.22e-12	0.333338	0.756	0.505	1.18e-07
Arv1	5.77e-05	0.332959	0.108	0.053	1
Smad6	4.3e-08	0.3328	0.893	0.794	0.000972185
Slc39a10	6.81e-11	0.332746	0.638	0.406	1.54e-06
Wdr13	9.64e-11	0.332333	0.329	0.166	2.18e-06
Gadd45b	5.27e-05	0.331806	0.194	0.119	1
Tsc1	2.14e-06	0.330667	0.328	0.205	0.0483151
Mtmr11	1.5e-05	0.330641	0.11	0.051	0.338958
Trio	1.75e-12	0.330577	0.845	0.621	3.97e-08
Slc38a2	8.57e-12	0.330484	0.802	0.591	1.94e-07
Adck1	9.25e-06	0.330475	0.175	0.095	0.209149
Ccdc167	2.24e-10	0.330384	0.233	0.105	5.07e-06
Gfod1	2.04e-08	0.330104	0.539	0.351	0.000460871
Fnbp1	1.12e-08	0.329576	0.621	0.432	0.000254487
Mettl8	8.24e-05	0.329249	0.14	0.078	1
Fhod1	1.57e-09	0.329202	0.474	0.283	3.55e-05
Cd44	9.75e-10	0.329072	0.522	0.32	2.21e-05
Chchd4	5.54e-06	0.328889	0.14	0.07	0.125293
Gm14966	0.00543069	0.328376	0.051	0.026	1
Il4ra	3.14e-09	0.328243	0.749	0.549	7.1e-05
Metrn	0.00177146	0.328232	0.074	0.039	1
Nadk	4.37e-10	0.328087	0.546	0.331	9.9e-06
Rpl7l1	1.91e-09	0.327988	0.509	0.304	4.33e-05
Zbtb41	3.5e-10	0.327859	0.375	0.202	7.91e-06
Zswim4	4.13e-08	0.3278	0.205	0.101	0.000933392
Ap1b1	3.83e-09	0.327468	0.275	0.143	8.66e-05
Itgb1	6.9e-33	0.327403	0.998	0.994	1.56e-28
Clip1	3.4e-10	0.327023	0.697	0.471	7.69e-06
AW146154	0.000216519	0.326881	0.176	0.108	1
Trim3	5.98e-09	0.326684	0.408	0.238	0.000135173
Arpc2	4.3e-17	0.326449	0.969	0.873	9.72e-13
Gm26936	0.000207821	0.325603	0.074	0.034	1
Heatr3	1e-09	0.325528	0.27	0.134	2.26e-05
Zfp57	3.51e-07	0.325318	0.259	0.145	0.00793325
Arhgap18	6.69e-07	0.325159	0.676	0.486	0.0151425
Pcnx4	4.35e-08	0.324991	0.226	0.116	0.000984573
Gm26672	0.00155	0.32495	0.056	0.026	1
Tinf2	0.000145661	0.324787	0.109	0.056	1
Tnip2	3.28e-07	0.32472	0.212	0.112	0.00742101
Mon1b	0.000173664	0.323958	0.119	0.065	1
Thg1l	0.000403536	0.32392	0.071	0.033	1
Slc25a45	6.85e-07	0.323861	0.19	0.098	0.0155069
Psd3	5.21e-05	0.323697	0.932	0.874	1
Rnpep	1.32e-09	0.323542	0.493	0.302	3e-05
Txnrd1	3.29e-09	0.323237	0.387	0.227	7.45e-05
Myl6	4.96e-20	0.323159	0.998	0.993	1.12e-15
Errfi1	2.21e-07	0.322922	0.254	0.141	0.00500501
Sympk	5.84e-09	0.322813	0.466	0.277	0.000132096
Armcx4	0.000147462	0.322658	0.604	0.465	1
Taf5l	4.29e-09	0.322607	0.285	0.15	9.71e-05
Fcsk	5.88e-06	0.322549	0.123	0.059	0.133006
Zbtb11	1.91e-08	0.322402	0.372	0.219	0.000431612
Rhoq	7.49e-09	0.322292	0.505	0.313	0.000169472
Plcl2	0.0485471	0.322264	0.07	0.047	1
Nrep	1.47e-11	0.322043	0.913	0.778	3.32e-07
9130401M01Rik	3.85e-06	0.321987	0.172	0.09	0.0870752
Gm49336	3.82e-09	0.321427	0.472	0.283	8.65e-05
Pgm2	1.3e-09	0.321149	0.495	0.296	2.94e-05
S1pr1	2.86e-14	0.321082	0.976	0.932	6.48e-10
Adarb1	0.000262621	0.320712	0.133	0.076	1
Srpr	1.06e-08	0.320694	0.846	0.687	0.000238754
Lig1	8.11e-05	0.320473	0.165	0.097	1
Npc1	4.69e-08	0.32042	0.352	0.203	0.00106004
Atf1	1.2e-09	0.320282	0.391	0.221	2.7e-05
Ccm2	7.45e-10	0.319832	0.484	0.286	1.69e-05
Lsm6	2.02e-07	0.319794	0.566	0.371	0.00457329
Utp20	1.22e-09	0.319587	0.299	0.158	2.77e-05
Lrrc8b	1.03e-11	0.31937	0.867	0.678	2.34e-07
Taf6	1.39e-06	0.319284	0.262	0.151	0.0313878
Rasgef1b	0.000666446	0.319155	0.092	0.049	1
Pgs1	2.88e-11	0.319022	0.403	0.216	6.51e-07
Stk25	4.2e-09	0.318738	0.595	0.381	9.5e-05
Polr1a	1.09e-06	0.318437	0.182	0.094	0.024715
Klhl23	7.03e-10	0.318048	0.313	0.166	1.59e-05
Ncor2	1.19e-10	0.317852	0.666	0.432	2.69e-06
Wdhd1	0.00891406	0.317797	0.066	0.038	1
Igf2bp3	2.24e-05	0.317693	0.249	0.153	0.50645
Lars2	3.14e-34	0.317256	1	0.997	7.11e-30
Timmdc1	2.39e-09	0.317238	0.283	0.147	5.4e-05
Lgr4	0.00028393	0.317238	0.078	0.037	1
Sec16a	1.52e-11	0.317166	0.503	0.282	3.43e-07
Arhgef18	1.41e-08	0.317151	0.331	0.186	0.000320073
Nrp1	1.98e-16	0.316837	0.988	0.975	4.47e-12
Sars	5.16e-09	0.316772	0.694	0.486	0.000116816
Ccdc157	5.52e-09	0.316436	0.171	0.074	0.000124815
Prickle2	9.58e-07	0.315832	0.958	0.928	0.0216687
Snhg18	0.00264843	0.315804	0.057	0.028	1
Rap1b	6.21e-13	0.315664	0.966	0.868	1.41e-08
Ston2	1.22e-06	0.315607	0.332	0.207	0.0276394
Tsen54	7.29e-05	0.315565	0.106	0.052	1
Dnajc9	2.37e-06	0.315512	0.191	0.103	0.0536156
Map7	4.75e-05	0.315427	0.193	0.115	1
Sqstm1	1.53e-07	0.315324	0.635	0.445	0.00345396
Synj2	5.63e-07	0.314736	0.223	0.122	0.0127464
Arpc4	3.74e-10	0.314697	0.722	0.486	8.46e-06
Gna13	5.38e-10	0.314468	0.884	0.72	1.22e-05
Ybx1	6.58e-11	0.314419	0.99	0.987	1.49e-06
Med22	2.37e-08	0.314124	0.247	0.126	0.00053523
Uba6	7.71e-09	0.313921	0.343	0.191	0.00017452
Washc5	1.85e-08	0.313855	0.372	0.214	0.000419628
Entpd5	3.04e-05	0.313746	0.176	0.102	0.686837
Slc35d2	9.58e-06	0.313694	0.102	0.045	0.216654
Fahd2a	0.000836844	0.313613	0.064	0.03	1
Hspa13	1.89e-08	0.313583	0.317	0.176	0.00042701
Itpk1	0.00120108	0.313506	0.115	0.068	1
Zfp626	4.66e-07	0.313463	0.157	0.074	0.0105434
Tmem204	2.37e-11	0.313428	0.874	0.716	5.35e-07
Ebpl	1.56e-06	0.313283	0.117	0.051	0.0353079
Rasgrp2	5.07e-06	0.313202	0.377	0.251	0.114752
Rexo2	6.55e-09	0.3128	0.617	0.401	0.000148258
Gorasp2	5.59e-09	0.312645	0.564	0.347	0.000126474
Samd8	2.36e-09	0.312124	0.464	0.279	5.33e-05
Eaf1	2.76e-09	0.312078	0.396	0.223	6.24e-05
Mrpl17	1.46e-08	0.311929	0.443	0.267	0.000330443
Cep104	1.01e-08	0.311813	0.304	0.164	0.00022934
Zdhhc5	3.78e-09	0.311802	0.517	0.313	8.54e-05
Trmt2b	8.06e-06	0.311791	0.188	0.104	0.182266
Phyh	0.0177063	0.311519	0.059	0.035	1
Vamp1	1.88e-06	0.310992	0.225	0.126	0.0425903
St6galnac6	1.5e-05	0.31094	0.152	0.081	0.340011
Vps26a	6.27e-08	0.310716	0.545	0.35	0.00141856
Ago2	4.96e-10	0.310302	0.765	0.544	1.12e-05
Fry	2.1e-10	0.309789	0.827	0.634	4.75e-06
BC037039	0.000163457	0.309574	0.063	0.026	1
Ccdc25	9.13e-10	0.30944	0.401	0.223	2.07e-05
Spryd7	2.89e-07	0.309409	0.235	0.127	0.00652899
Kif5b	3.11e-16	0.309208	0.968	0.862	7.03e-12
Mllt11	2.59e-05	0.308527	0.094	0.042	0.585608
Traf3	2.61e-09	0.308293	0.407	0.239	5.9e-05
Pear1	3.92e-07	0.307787	0.306	0.181	0.00886416
Prrt4	4.03e-05	0.307729	0.138	0.074	0.911493
Lrch4	1.4e-06	0.307402	0.174	0.088	0.0316041
Csnk1g1	1.72e-09	0.307083	0.745	0.524	3.88e-05
Snx13	8.31e-09	0.307022	0.731	0.517	0.000188057
Ddi2	1.59e-09	0.306753	0.831	0.63	3.59e-05
Notch2	5.32e-08	0.306697	0.151	0.066	0.00120459
Dhfr	0.0114354	0.306447	0.073	0.044	1
Pgm3	7.56e-05	0.306191	0.13	0.07	1
Atf6	7.43e-09	0.305885	0.611	0.396	0.000168191
Metap1d	4.58e-06	0.305715	0.263	0.158	0.103513
Gm15446	5.64e-05	0.30567	0.117	0.06	1
Slc25a46	1.05e-09	0.305542	0.389	0.215	2.39e-05
Pno1	1.13e-05	0.305217	0.191	0.108	0.255542
Tmem170	0.000882301	0.305198	0.07	0.034	1
2610306M01Rik	0.00479961	0.305124	0.08	0.046	1
Agtpbp1	6.14e-11	0.305035	0.468	0.267	1.39e-06
Hist1h4i	0.0103946	0.305013	0.055	0.03	1
Lama4	8.93e-05	0.30493	0.405	0.29	1
Papss1	2.85e-09	0.304911	0.452	0.268	6.45e-05
Nt5c	6.44e-08	0.304734	0.552	0.357	0.00145592
1810006J02Rik	0.00108121	0.304702	0.073	0.037	1
Tmem250-ps	5.92e-07	0.304406	0.246	0.136	0.013398
Sh3bp5	2.26e-09	0.304329	0.737	0.516	5.11e-05
Bambi	0.00010453	0.304267	0.188	0.113	1
Baz1a	1.95e-10	0.30425	0.549	0.335	4.42e-06
Abcb8	0.000138414	0.303945	0.129	0.071	1
Tango6	2.05e-08	0.303893	0.345	0.195	0.000462722
Cd151	3.15e-09	0.30388	0.854	0.677	7.11e-05
Slc39a13	3.89e-07	0.303658	0.201	0.105	0.00879071
Iqcb1	6.2e-05	0.303561	0.173	0.101	1
Mmd	1.43e-07	0.303303	0.542	0.361	0.00323336
Tmem252	1.33e-07	0.302893	0.239	0.133	0.00300875
Rabgef1	1.43e-10	0.302809	0.42	0.231	3.23e-06
Cox10	1.85e-08	0.302643	0.311	0.174	0.000419286
Fbxw8	4.54e-09	0.302405	0.581	0.366	0.000102656
Tpd52l2	9.22e-08	0.3023	0.495	0.312	0.00208681
Igf1	0.0055528	0.302288	0.051	0.026	1
Kctd11	6.51e-06	0.302281	0.158	0.082	0.147188
Sfxn3	1.68e-10	0.302053	0.491	0.287	3.8e-06
Nipal3	4.88e-07	0.302004	0.611	0.433	0.0110377
Hdlbp	6.76e-11	0.301937	0.784	0.562	1.53e-06
Als2	1.1e-05	0.301812	0.186	0.104	0.249737
Gm28529	0.00160667	0.30181	0.072	0.037	1
Fbxw9	2.68e-08	0.30136	0.215	0.107	0.000606201
Atp6v1c1	1.34e-08	0.301331	0.412	0.24	0.00030301
Vac14	1.12e-10	0.301273	0.338	0.169	2.53e-06
Dgkq	1.01e-06	0.301179	0.151	0.072	0.0228134
Abitram	2.88e-05	0.301068	0.126	0.065	0.651064
Plin2	3.12e-09	0.300962	0.405	0.23	7.06e-05
Manba	1.2e-09	0.300882	0.392	0.221	2.71e-05
Cyp4f16	1.07e-06	0.300214	0.205	0.112	0.0242292
Gnl3l	1.18e-09	0.299604	0.405	0.226	2.66e-05
Pfkfb2	3.32e-05	0.299456	0.162	0.09	0.750332
Prkx	7.19e-09	0.299127	0.553	0.349	0.00016258
Tsr1	0.00100486	0.299047	0.077	0.039	1
AW112010	3.09e-10	0.299031	0.223	0.106	6.98e-06
Slc25a3	3.37e-12	0.298784	0.941	0.818	7.63e-08
Ncdn	2.83e-07	0.298635	0.153	0.071	0.00639648
St3gal1	7.04e-08	0.298401	0.778	0.59	0.00159177
Gdi1	1.05e-09	0.298313	0.637	0.397	2.38e-05
Mcl1	1.62e-10	0.298283	0.905	0.762	3.65e-06
Ccdc88a	8.06e-10	0.298132	0.84	0.625	1.82e-05
Gpat4	5.09e-09	0.29799	0.463	0.275	0.000115037
Tmcc2	1.33e-05	0.29795	0.782	0.628	0.299842
Slc25a16	1.72e-07	0.297912	0.248	0.133	0.00389656
Usp38	3.13e-10	0.29781	0.391	0.209	7.08e-06
Gm20732	1.02e-05	0.297607	0.283	0.178	0.229876
Slc35a2	1.03e-07	0.297587	0.283	0.155	0.00232307
Ubl4a	2.57e-09	0.297426	0.324	0.171	5.81e-05
Zscan18	0.00418955	0.297337	0.071	0.039	1
Impad1	9.14e-11	0.297306	0.719	0.462	2.07e-06
Vps52	2.3e-08	0.297305	0.335	0.188	0.000520391
Spaca6	9.61e-10	0.297165	0.414	0.234	2.17e-05
Plaat3	5.89e-06	0.297097	0.15	0.076	0.133249
Foxo3	1.99e-07	0.296971	0.476	0.298	0.00450703
Zfp513	1.63e-07	0.296848	0.188	0.092	0.00368529
Pgm2l1	8.43e-07	0.296791	0.358	0.223	0.0190614
Mars2	1.66e-05	0.296603	0.103	0.047	0.375961
Cep170	6.27e-10	0.296196	0.799	0.59	1.42e-05
Mbnl3	1.33e-06	0.296069	0.306	0.189	0.0301341
Sec11c	2.07e-11	0.295961	0.463	0.259	4.68e-07
Mettl6	1.34e-07	0.29575	0.304	0.172	0.00303103
Slc22a17	0.00199649	0.295624	0.09	0.051	1
Xpo6	1.18e-06	0.295609	0.385	0.238	0.0266108
Parva	3.83e-09	0.295569	0.712	0.48	8.68e-05
Dpy19l1	2.56e-09	0.295544	0.418	0.239	5.78e-05
Abcb10	2.76e-07	0.295065	0.164	0.078	0.00624224
Ptpn14	9.93e-06	0.295026	0.592	0.44	0.224749
Gm28791	0.00255131	0.294894	0.08	0.044	1
Capn2	1.4e-08	0.294888	0.819	0.626	0.000317818
Anxa7	3.11e-11	0.294851	0.546	0.322	7.02e-07
Gpi1	6.09e-10	0.294654	0.749	0.53	1.38e-05
Cdc25a	3.04e-07	0.294601	0.278	0.157	0.00687356
Pip5k1c	7.03e-10	0.294498	0.642	0.413	1.59e-05
Creb3l2	2.84e-07	0.294319	0.74	0.548	0.00643285
Lysmd4	8.58e-05	0.294269	0.135	0.073	1
Hoga1	2.95e-05	0.294098	0.189	0.111	0.668148
Alg1	7.82e-07	0.294081	0.189	0.098	0.0177011
Gm43259	0.00354943	0.293937	0.067	0.036	1
Pycard	1.61e-05	0.293852	0.18	0.101	0.364227
Otud4	2.42e-08	0.29346	0.557	0.362	0.000546562
Mrpl3	8.48e-10	0.293218	0.474	0.274	1.92e-05
Pde12	6.63e-07	0.292857	0.227	0.123	0.0149944
2300009A05Rik	6.59e-08	0.292698	0.246	0.129	0.00149164
Smcr8	4.9e-07	0.292654	0.198	0.102	0.0110824
Sema3f	8.12e-09	0.292533	0.897	0.768	0.000183799
Dsel	2.72e-05	0.292477	0.15	0.081	0.615566
Ptar1	6.2e-11	0.292332	0.421	0.229	1.4e-06
Ppat	2.55e-07	0.292263	0.22	0.117	0.00575966
Nudt16	2.22e-05	0.292136	0.154	0.083	0.503196
Wdr75	4.88e-08	0.290786	0.299	0.164	0.00110386
Nox1	0.033466	0.290778	0.051	0.031	1
Dennd4a	6.04e-09	0.290723	0.343	0.194	0.00013673
Vegfc	7.24e-05	0.290465	0.307	0.215	1
Ufsp2	4.67e-08	0.290237	0.39	0.231	0.00105547
Zbtb40	4.13e-07	0.289857	0.201	0.104	0.00933729
Smg5	5.35e-09	0.289653	0.367	0.202	0.000121046
Fignl2	6.12e-08	0.289519	0.255	0.136	0.0013834
Rpn2	1.37e-09	0.289402	0.71	0.477	3.1e-05
B3galnt2	2.83e-07	0.288857	0.274	0.154	0.00641156
Hspa9	1.49e-09	0.288404	0.556	0.335	3.37e-05
Fam91a1	1.42e-10	0.288346	0.558	0.325	3.21e-06
Srgap1	1.29e-12	0.288123	0.968	0.883	2.92e-08
Aldh9a1	5.05e-07	0.287505	0.229	0.123	0.0114164
Airn	1.74e-06	0.287293	0.897	0.822	0.0394022
Donson	2.33e-05	0.287129	0.122	0.061	0.525978
Exosc3	8.15e-08	0.28679	0.311	0.175	0.00184419
Nupl2	0.000146616	0.286725	0.139	0.078	1
Bysl	6.81e-07	0.286685	0.246	0.136	0.0153951
Cdh24	0.00726798	0.286549	0.06	0.033	1
Vma21	3.29e-08	0.286284	0.49	0.297	0.000743203
Cry2	5.33e-07	0.28625	0.24	0.132	0.0120506
Myl12a	7.08e-11	0.286045	0.966	0.897	1.6e-06
AC149090.1	1.48e-08	0.285834	0.724	0.506	0.000334904
Idi1	8.96e-05	0.285185	0.242	0.154	1
Aff1	5.05e-06	0.285109	0.631	0.461	0.114264
Usp40	1.59e-08	0.284886	0.399	0.232	0.000359617
Lyrm9	1.33e-05	0.284714	0.142	0.073	0.301424
Zfp516	3.44e-08	0.28469	0.421	0.258	0.000778499
Zfp317	2.7e-06	0.284688	0.195	0.106	0.0610593
Morf4l2	2.73e-09	0.284157	0.748	0.544	6.17e-05
Ears2	0.00161632	0.284152	0.052	0.024	1
Man2c1	6.71e-08	0.28389	0.251	0.132	0.00151816
Uhrf1bp1	3.07e-05	0.283643	0.125	0.064	0.693859
Tcf7l1	1.31e-07	0.28346	0.393	0.251	0.00296667
Pogk	2.81e-05	0.283367	0.144	0.077	0.635899
Pcdhga10	0.000328188	0.283342	0.056	0.023	1
Amdhd2	5.48e-07	0.283279	0.245	0.134	0.0123993
Prdm10	0.000203981	0.283163	0.24	0.159	1
Otub1	2.19e-08	0.28293	0.492	0.3	0.000495653
Wbp1l	7.12e-09	0.28247	0.485	0.293	0.000161046
Rapgef1	1.07e-08	0.282006	0.849	0.666	0.000242762
Pdhx	8.76e-07	0.281959	0.229	0.124	0.0198253
Rgs19	8.26e-07	0.281932	0.191	0.099	0.0186903
Ncoa3	1.22e-07	0.281684	0.7	0.491	0.00275369
Naa80	2.33e-08	0.281603	0.275	0.148	0.000526622
Utp4	8.55e-06	0.281572	0.197	0.111	0.193407
Arhgef28	7.35e-06	0.281559	0.196	0.11	0.166225
Rxylt1	1e-09	0.281248	0.522	0.315	2.27e-05
Mthfd1l	5.85e-05	0.280956	0.184	0.109	1
Srd5a3	1.23e-06	0.28085	0.216	0.117	0.0279038
Styx	2.76e-05	0.280771	0.356	0.237	0.623296
Itga2	1.1e-07	0.280711	0.928	0.801	0.00249461
Gm27003	5.85e-05	0.280172	0.138	0.075	1
Jam3	0.000683769	0.280055	0.124	0.073	1
Slc9a1	7.7e-11	0.280038	0.465	0.258	1.74e-06
Fam126a	4.69e-07	0.279955	0.614	0.428	0.0106153
Plpbp	5.7e-07	0.279932	0.266	0.15	0.0128909
Naa50	2.22e-09	0.279914	0.524	0.313	5.02e-05
Cops7a	6.47e-09	0.279856	0.39	0.218	0.000146347
Cavin3	1.39e-06	0.279146	0.31	0.188	0.031403
Tmem189	9.3e-07	0.279035	0.362	0.223	0.0210419
Sgsm3	8.4e-06	0.278882	0.205	0.116	0.18997
Cavin2	4e-11	0.278664	0.995	0.974	9.06e-07
Dusp22	1.76e-06	0.278591	0.15	0.074	0.0398181
Fyn	3.24e-10	0.278347	0.923	0.818	7.34e-06
Elac2	0.000152759	0.27834	0.128	0.07	1
Mettl21a	0.000399917	0.278205	0.081	0.04	1
Tfdp1	4.67e-07	0.278076	0.342	0.206	0.0105581
Pdcd2	2.63e-05	0.277749	0.136	0.07	0.594619
Zfp980	0.0101974	0.277715	0.055	0.03	1
2610027K06Rik	0.000619435	0.277637	0.1	0.054	1
Vbp1	1.04e-08	0.277614	0.514	0.314	0.000234998
Ier5	5.03e-08	0.277596	0.69	0.477	0.00113839
Mmaa	0.000430784	0.277253	0.129	0.074	1
Macf1	3.64e-20	0.276344	0.998	0.992	8.24e-16
Prkcsh	1.87e-09	0.276173	0.549	0.334	4.24e-05
Slc25a37	3.91e-08	0.276143	0.314	0.175	0.000883737
[truncated: 7,221 more rows]
