# Supplementary material for: p53 maintains lineage fidelity during lung capillary injury-repair in neonatal hyperoxia
Source: JCI Insight. 2025 Aug 5;10(17):e182880. doi: 10.1172/jci.insight.182880 (PMC12487676; doi:10.1172/jci.insight.182880)
Supplement: Supplemental table 3 [file jciinsight-10-182880-s210.xlsx]

## Sheet: TableS3
gene	p_val	avg_log2FC	pct.1	pct.2	p_val_adj
Xist	1.52e-157	-12.3255	0	0.636	3.58e-153
Cdkn1a	9.78e-127	-3.72245	0.314	0.79	2.31e-122
Il31ra	2.99e-115	-0.917466	0.982	0.994	7.07e-111
Gm48099	1.02e-107	-1.3242	0.814	0.971	2.42e-103
Exoc4	5.37e-101	-1.46262	0.864	0.953	1.27e-96
H3f3b	3.08e-92	0.914037	0.986	0.977	7.27e-88
Rps2	6.51e-90	1.30897	0.974	0.959	1.54e-85
Ephx1	1.01e-87	-2.85817	0.126	0.587	2.39e-83
Camk1d	1.03e-82	-0.620984	0.997	0.998	2.43e-78
mt-Atp8	5.11e-82	-0.990291	0.946	0.971	1.21e-77
Trp53inp1	1.21e-81	-2.61277	0.13	0.586	2.85e-77
Eda2r	2.58e-78	-7.67108	0.003	0.369	6.1e-74
Zmat3	4.77e-75	-2.66344	0.161	0.566	1.13e-70
mt-Nd4	1.27e-73	-0.750653	0.995	0.993	2.99e-69
Ehd4	1.71e-73	-0.740404	0.974	0.997	4.03e-69
Eif1	6.61e-72	0.885199	0.98	0.981	1.56e-67
Mxd4	9.33e-72	-1.16495	0.608	0.897	2.21e-67
Rpl11	6.99e-66	0.710218	0.98	0.981	1.65e-61
Hexb	1.18e-63	-0.583797	0.992	0.997	2.78e-59
mt-Co1	1.01e-62	-0.605969	0.999	0.998	2.38e-58
Rpl32	1.23e-61	0.748636	0.976	0.98	2.91e-57
mt-Nd3	1.53e-61	-0.949626	0.849	0.957	3.63e-57
Prickle2	5.13e-61	-1.28614	0.86	0.959	1.21e-56
Npm1	2.43e-60	0.966419	0.929	0.89	5.74e-56
Cdk8	9.23e-59	-0.528505	0.995	0.999	2.18e-54
Gphn	2.3e-57	-0.485832	0.999	0.999	5.43e-53
Gm19951	4.64e-56	-1.03272	0.695	0.892	1.1e-51
Cdk14	2.5e-55	-0.84713	0.889	0.963	5.9e-51
Sema3c	5e-55	-0.909206	0.932	0.983	1.18e-50
Cmss1	1.03e-54	-0.448059	1	1	2.42e-50
mt-Nd4l	2.12e-54	-0.674433	0.971	0.98	5e-50
Pfn1	1.36e-53	0.751519	0.957	0.95	3.22e-49
mt-Nd2	5.45e-53	-0.645199	0.987	0.994	1.29e-48
Ly6e	7.94e-53	-0.656426	0.942	0.983	1.88e-48
Smarca2	1.93e-51	-0.826078	0.936	0.983	4.57e-47
Calcrl	9.98e-51	-0.814233	0.96	0.992	2.36e-46
Rpsa	1.54e-49	0.774252	0.985	0.976	3.65e-45
Dglucy	1.3e-48	-3.47073	0.034	0.31	3.07e-44
Nme2	7.38e-48	0.830352	0.935	0.914	1.74e-43
Rps18	4.85e-47	0.685024	0.971	0.976	1.15e-42
Ddx3y	7.42e-47	1.25579	0.644	0.272	1.75e-42
Rplp0	3.58e-46	0.670683	0.979	0.976	8.47e-42
Btf3	4.34e-46	0.731281	0.927	0.915	1.03e-41
Sema6a	1.08e-45	-0.752929	0.919	0.984	2.56e-41
mt-Nd5	2.08e-45	-0.778897	0.873	0.955	4.92e-41
Myl6	3.23e-45	0.572793	0.991	0.994	7.63e-41
Ccng1	5e-45	-2.09401	0.137	0.449	1.18e-40
Scn7a	1.49e-44	-0.660366	0.977	0.997	3.52e-40
Arap2	1.78e-44	-0.637384	0.904	0.981	4.2e-40
Sptbn1	2.53e-44	-0.367044	1	0.998	5.98e-40
Ubb	3.01e-44	0.566517	0.98	0.978	7.1e-40
Ly6a	3.17e-44	-0.972208	0.67	0.891	7.49e-40
Piezo2	7e-44	-0.587999	0.985	0.991	1.65e-39
Tagln2	1.01e-43	0.696593	0.956	0.945	2.38e-39
Cfl1	1.23e-43	0.531852	0.98	0.98	2.91e-39
Trp53cor1	1.36e-43	-3.15183	0.005	0.229	3.22e-39
Scn3b	1.72e-43	-1.04212	0.615	0.844	4.05e-39
Eln	2.2e-43	-0.865925	0.725	0.937	5.19e-39
Rpl24	3.81e-43	0.522454	0.985	0.986	9e-39
Scgb1a1	9.52e-43	-1.06158	0.45	0.763	2.25e-38
Rpl8	2.72e-42	0.575497	0.984	0.98	6.44e-38
Rpl27a	3.09e-42	0.488782	0.986	0.991	7.3e-38
2410006H16Rik	6.56e-42	1.29838	0.747	0.558	1.55e-37
Ppia	9.56e-42	0.529646	0.987	0.983	2.26e-37
Nckap5	8.66e-41	-0.816802	0.947	0.988	2.05e-36
Adgrf5	8.66e-41	-0.454945	0.995	0.995	2.05e-36
Gapdh	9.3e-41	0.916405	0.887	0.828	2.2e-36
Hspe1	1.15e-40	1.02599	0.8	0.681	2.72e-36
Rps3	3.63e-40	0.598612	0.969	0.969	8.59e-36
Eif4a1	4.99e-40	0.678612	0.946	0.933	1.18e-35
Clic5	9.79e-40	-0.61065	0.945	0.976	2.31e-35
Rpl13	1.4e-39	0.542923	0.987	0.993	3.31e-35
Tmsb4x	3.63e-39	0.672477	0.992	0.993	8.57e-35
Rpl18	3.66e-39	0.575173	0.974	0.964	8.64e-35
Ccnd2	5.93e-39	-1.02563	0.623	0.823	1.4e-34
Mmrn2	9.47e-39	-1.34512	0.452	0.708	2.24e-34
Thbd	1.56e-38	-0.666167	0.892	0.97	3.69e-34
Sftpc	3.07e-38	0.530262	0.997	0.994	7.24e-34
Pitpnc1	4.35e-38	-0.584498	0.967	0.992	1.03e-33
Rpl12	5.7e-38	0.751852	0.953	0.926	1.35e-33
Pdcd5	7.82e-38	0.803285	0.846	0.755	1.85e-33
Lyn	8.1e-38	-0.590576	0.917	0.977	1.91e-33
mt-Nd1	2.34e-37	-0.51614	0.979	0.984	5.52e-33
Gm47283	3.83e-37	1.2482	0.719	0.503	9.05e-33
Gm15564	3.86e-37	-0.51458	0.893	0.965	9.12e-33
Map3k20	5.72e-37	-1.09746	0.414	0.697	1.35e-32
Plk2	1.05e-36	0.749978	0.94	0.902	2.48e-32
Hint1	1.29e-36	0.769499	0.907	0.883	3.05e-32
Ly6c1	1.78e-36	-1.05044	0.547	0.817	4.2e-32
Malat1	1.8e-36	-0.561887	0.999	0.999	4.26e-32
Eif2s3y	1.94e-36	1.59086	0.505	0.216	4.59e-32
Ndufa12	8.63e-36	0.940889	0.793	0.683	2.04e-31
Podxl	1.31e-35	-0.584798	0.929	0.981	3.09e-31
Elob	1.75e-35	0.567499	0.936	0.936	4.14e-31
Cd63	2.61e-35	1.82025	0.475	0.214	6.16e-31
Snhg1	2.65e-35	1.38058	0.628	0.399	6.27e-31
Rpl36	2.76e-35	0.500894	0.987	0.985	6.51e-31
Gm10076	3.06e-35	0.750261	0.918	0.91	7.22e-31
Chchd2	3.33e-35	0.50368	0.972	0.969	7.86e-31
Gng5	3.29e-34	0.54266	0.96	0.958	7.78e-30
Sesn2	5.68e-34	-2.88437	0.037	0.248	1.34e-29
Rbm3	6.18e-34	0.699439	0.906	0.897	1.46e-29
Ano3	6.63e-34	-8.61985	0	0.17	1.57e-29
Naca	1.09e-33	0.544896	0.955	0.949	2.57e-29
Pam	1.51e-33	-0.599053	0.892	0.959	3.58e-29
Bcam	2.32e-33	-0.809623	0.598	0.827	5.47e-29
Rasal2	5.78e-33	-0.552687	0.935	0.971	1.37e-28
Tsix	6.02e-33	-5.42795	0.004	0.174	1.42e-28
Fmo1	6.43e-33	-0.678968	0.723	0.908	1.52e-28
Nme1	7.05e-33	1.05766	0.741	0.588	1.67e-28
Prickle1	8.13e-33	-0.7952	0.705	0.885	1.92e-28
Ftl1	1.36e-32	0.568174	0.979	0.974	3.21e-28
Sema3f	2.69e-32	-0.778459	0.737	0.892	6.35e-28
Rpl15	2.88e-32	0.521212	0.966	0.969	6.81e-28
Rps5	3.87e-32	0.530945	0.957	0.972	9.13e-28
Atp5g1	3.89e-32	0.785067	0.838	0.769	9.19e-28
Cd36	6.17e-32	-0.633579	0.911	0.971	1.46e-27
Uqcrb	7.96e-32	0.584016	0.929	0.913	1.88e-27
Eif5	8.97e-32	0.837674	0.874	0.812	2.12e-27
Rhoc	1.63e-31	0.78533	0.917	0.888	3.86e-27
Cyth3	1.65e-31	-0.488511	0.951	0.987	3.91e-27
Inka2	1.84e-31	-3.61836	0.015	0.194	4.34e-27
Ran	2e-31	0.856877	0.822	0.751	4.73e-27
Eif5a	2.41e-31	0.748202	0.858	0.803	5.69e-27
Egfl7	2.57e-31	0.477041	0.992	0.992	6.07e-27
Ppp1r14b	2.68e-31	0.949714	0.762	0.642	6.33e-27
Atp6v1g1	4.45e-31	0.644313	0.885	0.849	1.05e-26
Sulf2	4.52e-31	-2.10037	0.077	0.302	1.07e-26
Rpl7a	5.32e-31	0.508878	0.951	0.956	1.26e-26
Rnf169	6.6e-31	-1.01477	0.571	0.762	1.56e-26
Rpl22	7.38e-31	0.52507	0.957	0.959	1.74e-26
Hsp90ab1	9.82e-31	0.37621	0.991	0.99	2.32e-26
Atp5j2	1.91e-30	0.61568	0.918	0.908	4.51e-26
Gask1b	1.96e-30	-1.28447	0.411	0.648	4.63e-26
mt-Atp6	2.01e-30	-0.372466	1	0.999	4.74e-26
Kdm6a	2.37e-30	-0.941841	0.505	0.741	5.6e-26
Slco2a1	2.87e-30	-0.612298	0.853	0.947	6.78e-26
Zfp641	8.07e-30	-1.66413	0.142	0.393	1.91e-25
Tma7	8.34e-30	0.604685	0.911	0.87	1.97e-25
Uqcc2	1.2e-29	0.794122	0.809	0.693	2.84e-25
Rps3a1	1.26e-29	0.493186	0.974	0.973	2.98e-25
Ces2e	1.43e-29	-3.57015	0.019	0.192	3.37e-25
Atf4	2.53e-29	0.74877	0.877	0.773	5.97e-25
Rps8	2.95e-29	0.407471	0.986	0.99	6.97e-25
AU020206	3.01e-29	-1.13925	0.358	0.615	7.11e-25
Rpl28	3.92e-29	0.476167	0.982	0.978	9.26e-25
Cavin2	5.63e-29	-0.550818	0.962	0.985	1.33e-24
Rps27a	8.13e-29	0.530782	0.979	0.985	1.92e-24
U2af1	8.87e-29	0.7856	0.775	0.66	2.1e-24
Aprt	8.92e-29	1.26359	0.659	0.503	2.11e-24
Lifr	9.03e-29	-0.893148	0.504	0.738	2.13e-24
Tnrc6b	9.53e-29	-0.664113	0.743	0.895	2.25e-24
Gm42047	1.1e-28	-5.38907	0.006	0.159	2.59e-24
D8Ertd738e	1.33e-28	0.687545	0.822	0.779	3.13e-24
Tmtc2	1.6e-28	-0.683846	0.908	0.97	3.78e-24
Rpl29	2.31e-28	0.514715	0.938	0.947	5.47e-24
Rps13	2.9e-28	0.478646	0.955	0.963	6.85e-24
Psmb6	2.93e-28	0.726396	0.816	0.742	6.93e-24
Mettl24	3.47e-28	-1.31092	0.263	0.517	8.21e-24
Rps16	6.86e-28	0.4617	0.975	0.976	1.62e-23
Pdcd4	7.67e-28	-1.42095	0.155	0.4	1.81e-23
Uty	9.76e-28	0.831001	0.567	0.281	2.31e-23
Cox5b	1.01e-27	0.629801	0.887	0.872	2.4e-23
Rpl26	1.02e-27	0.436235	0.977	0.972	2.42e-23
Rps10	1.19e-27	0.483522	0.977	0.979	2.82e-23
Bri3	1.26e-27	0.710514	0.859	0.808	2.98e-23
Srsf7	1.55e-27	0.877783	0.751	0.609	3.65e-23
Rps26	2.5e-27	0.460008	0.96	0.964	5.9e-23
AC149090.1	3.29e-27	-0.900826	0.461	0.72	7.77e-23
Set	3.87e-27	0.635642	0.878	0.852	9.14e-23
Slc25a5	5.03e-27	0.713744	0.848	0.791	1.19e-22
Mrps18b	6.58e-27	1.63068	0.373	0.156	1.55e-22
Rplp1	6.9e-27	0.444256	0.977	0.983	1.63e-22
Pros1	7.89e-27	-0.884858	0.474	0.703	1.86e-22
Bmpr2	1.01e-26	-0.413937	0.991	0.995	2.39e-22
Ptma	1.46e-26	0.352862	0.996	0.992	3.44e-22
Srsf3	1.61e-26	0.601289	0.908	0.893	3.81e-22
Ifrd1	1.64e-26	0.827283	0.728	0.56	3.87e-22
Atp5d	1.65e-26	0.664805	0.834	0.762	3.91e-22
Tubb6	2.47e-26	1.71676	0.39	0.174	5.84e-22
Mif	4.19e-26	1.17882	0.608	0.442	9.9e-22
Fdx2	4.82e-26	1.25452	0.482	0.266	1.14e-21
Atp5e	5.04e-26	0.477386	0.942	0.948	1.19e-21
Ctnnd1	5.16e-26	-0.390032	0.974	0.987	1.22e-21
Vps13b	5.46e-26	-0.722996	0.569	0.767	1.29e-21
Ranbp1	6.78e-26	0.767151	0.775	0.69	1.6e-21
Akap12	1.05e-25	0.696667	0.904	0.827	2.48e-21
Rpl30	1.24e-25	0.398625	0.976	0.979	2.94e-21
Gas5	1.26e-25	0.727726	0.863	0.856	2.97e-21
Cox7a2	1.3e-25	0.526804	0.912	0.916	3.08e-21
Cdk4	1.33e-25	0.865042	0.691	0.535	3.14e-21
Rpl19	1.44e-25	0.409989	0.986	0.973	3.39e-21
Pitpnm2	1.48e-25	-0.551732	0.762	0.897	3.51e-21
Ccdc85b	1.52e-25	0.525309	0.935	0.909	3.58e-21
Slfn5	1.68e-25	-0.522173	0.873	0.951	3.96e-21
Ankrd44	1.85e-25	-0.567845	0.86	0.942	4.36e-21
Stard8	1.95e-25	-0.770093	0.618	0.797	4.6e-21
St5	2.25e-25	-0.566862	0.824	0.942	5.31e-21
Rpl9	2.53e-25	0.518277	0.95	0.952	5.98e-21
Tspan7	2.81e-25	-0.423603	0.979	0.994	6.63e-21
Prmt1	3.18e-25	0.820648	0.707	0.578	7.51e-21
Mbnl2	3.87e-25	-0.371232	0.969	0.985	9.15e-21
Hspa8	4.46e-25	0.377593	0.989	0.984	1.05e-20
Dynll1	7.09e-25	0.496622	0.955	0.978	1.67e-20
Msi2	7.59e-25	-0.514242	0.951	0.979	1.79e-20
Tmem256	7.84e-25	0.599771	0.88	0.841	1.85e-20
Rpl14	1.08e-24	0.444395	0.943	0.95	2.56e-20
H2-Q7	1.34e-24	1.69167	0.407	0.195	3.18e-20
Ndufab1	1.38e-24	0.70575	0.812	0.743	3.25e-20
Rpl41	1.4e-24	0.474146	0.984	0.986	3.3e-20
C1qbp	1.43e-24	1.10762	0.581	0.41	3.38e-20
Rpl21	2.04e-24	0.43649	0.963	0.963	4.82e-20
Mrps14	2.65e-24	0.832567	0.743	0.657	6.25e-20
Cers4	3.25e-24	-0.689114	0.584	0.779	7.67e-20
Fam104a	3.3e-24	0.887101	0.683	0.543	7.79e-20
Snrpd1	3.3e-24	0.74557	0.747	0.657	7.8e-20
Tob1	4.9e-24	-1.51486	0.107	0.312	1.16e-19
Mcc	5.01e-24	-0.501747	0.942	0.98	1.18e-19
Gria3	5.87e-24	-3.33983	0.011	0.149	1.39e-19
Macf1	6.76e-24	-0.303005	0.995	0.999	1.6e-19
Rbm8a	6.91e-24	0.660974	0.767	0.695	1.63e-19
Myl12a	1.28e-23	0.487595	0.962	0.958	3.03e-19
Slc16a9	1.33e-23	-1.5235	0.207	0.427	3.15e-19
Chchd1	1.36e-23	0.865536	0.685	0.572	3.22e-19
Ptgfrn	1.51e-23	-0.541212	0.826	0.936	3.58e-19
Phlpp1	1.94e-23	-0.600122	0.866	0.951	4.58e-19
Ncald	2.25e-23	-0.812024	0.705	0.83	5.31e-19
Dach1	3.08e-23	-0.609604	0.946	0.977	7.27e-19
Fat1	3.41e-23	-1.33909	0.205	0.427	8.05e-19
Epas1	3.76e-23	-0.381194	0.987	0.995	8.89e-19
Dll4	4.57e-23	0.946499	0.743	0.609	1.08e-18
Sumo2	5.24e-23	0.463474	0.904	0.899	1.24e-18
Gnaq	5.72e-23	-0.372983	0.955	0.99	1.35e-18
Phlda3	6.79e-23	-0.888571	0.513	0.697	1.6e-18
Klhl24	7.95e-23	-0.836045	0.393	0.64	1.88e-18
Eef1d	8.14e-23	0.691217	0.782	0.721	1.92e-18
Atp5b	1.23e-22	0.481608	0.927	0.923	2.92e-18
Cox8a	1.39e-22	0.491528	0.927	0.926	3.29e-18
Ddit4l	1.54e-22	-2.73457	0.016	0.153	3.65e-18
Snrpf	2.09e-22	0.647131	0.831	0.764	4.94e-18
Eef1e1	2.26e-22	1.24539	0.429	0.231	5.35e-18
Gpx4	2.31e-22	0.587577	0.86	0.837	5.45e-18
H2afz	2.82e-22	0.632199	0.892	0.851	6.66e-18
Eif2s2	3.53e-22	0.581659	0.911	0.863	8.34e-18
Myzap	3.71e-22	-0.469878	0.917	0.958	8.76e-18
Hsp90aa1	3.74e-22	0.639984	0.873	0.836	8.84e-18
Arpc2	4.33e-22	0.397019	0.961	0.963	1.02e-17
Foxp1	4.53e-22	-0.447302	0.963	0.997	1.07e-17
Cyb5r3	4.74e-22	-0.594526	0.768	0.887	1.12e-17
Rbms1	6.8e-22	-0.328012	0.991	0.997	1.61e-17
Pard3b	9.65e-22	-0.504734	0.88	0.957	2.28e-17
Rps11	9.74e-22	0.423935	0.971	0.977	2.3e-17
S100a10	1.06e-21	0.610965	0.894	0.887	2.5e-17
Psd3	1.27e-21	-0.621763	0.854	0.935	3e-17
Rbx1	1.84e-21	0.504976	0.897	0.874	4.34e-17
Ndufc1	2.05e-21	0.602463	0.844	0.807	4.85e-17
Airn	2.31e-21	-0.64162	0.819	0.887	5.45e-17
Cct4	2.59e-21	0.671873	0.764	0.677	6.12e-17
Krtcap2	2.94e-21	0.654491	0.83	0.757	6.96e-17
Lars2	3.1e-21	-0.258498	0.996	0.999	7.33e-17
Cav2	3.41e-21	-0.452345	0.877	0.938	8.06e-17
Foxn3	3.62e-21	-0.524991	0.78	0.92	8.55e-17
Snrpd2	3.67e-21	0.681419	0.776	0.713	8.67e-17
Grpel1	4.11e-21	0.822988	0.652	0.506	9.71e-17
Igfbp4	4.78e-21	0.85643	0.671	0.516	1.13e-16
Pecam1	4.93e-21	-0.260526	0.99	0.998	1.17e-16
Ptprg	5.18e-21	-0.371067	0.989	0.995	1.22e-16
Bag1	5.97e-21	0.696425	0.758	0.694	1.41e-16
Adgra3	5.98e-21	-0.758392	0.563	0.76	1.41e-16
Csrp1	7.24e-21	0.650905	0.908	0.892	1.71e-16
Atp5o	8.2e-21	0.642509	0.831	0.779	1.94e-16
Actg1	1.6e-20	0.437911	0.981	0.984	3.78e-16
Polk	1.76e-20	-1.07885	0.28	0.492	4.16e-16
Eif2s1	1.78e-20	0.84057	0.626	0.501	4.21e-16
Srgap2	2.32e-20	-0.505834	0.814	0.922	5.47e-16
Cox5a	2.62e-20	0.649441	0.816	0.773	6.19e-16
Myo18a	3.04e-20	-0.471709	0.816	0.915	7.18e-16
Tmsb10	3.09e-20	0.451496	0.994	0.992	7.29e-16
Tbc1d22a	3.09e-20	-0.729081	0.412	0.634	7.31e-16
Marcks	3.12e-20	-0.423429	0.946	0.971	7.37e-16
Fbl	3.15e-20	1.01854	0.52	0.338	7.44e-16
Pdgfd	3.38e-20	-0.670982	0.775	0.872	7.99e-16
Ier2	3.43e-20	0.507796	0.924	0.897	8.09e-16
Rpl17	3.53e-20	0.394993	0.97	0.969	8.34e-16
Galnt18	3.72e-20	-0.406447	0.919	0.967	8.8e-16
Gdf15	3.87e-20	-3.48705	0.016	0.14	9.14e-16
Rps23	4.17e-20	0.374832	0.975	0.983	9.86e-16
Rpl27	5.96e-20	0.382426	0.966	0.967	1.41e-15
Ndufa13	7.05e-20	0.532889	0.858	0.838	1.67e-15
Serf2	7.52e-20	0.350886	0.965	0.979	1.78e-15
Aen	8.92e-20	-1.0842	0.249	0.458	2.11e-15
Cct6a	1.02e-19	0.605374	0.801	0.734	2.41e-15
Tpm4	1.21e-19	0.364307	0.976	0.966	2.86e-15
Ttc28	1.23e-19	-0.42964	0.875	0.948	2.9e-15
Nfia	1.26e-19	-0.508111	0.854	0.931	2.97e-15
Cd200	1.38e-19	-0.638956	0.698	0.84	3.25e-15
H2-T23	1.51e-19	-0.663317	0.461	0.669	3.56e-15
Casc4	1.61e-19	-0.723674	0.62	0.785	3.79e-15
H2-D1	1.82e-19	0.475075	0.952	0.958	4.29e-15
Fbxl20	1.84e-19	-0.996852	0.228	0.443	4.34e-15
Gas6	2.28e-19	-1.60229	0.168	0.353	5.39e-15
Mgmt	2.59e-19	-2.78827	0.026	0.155	6.12e-15
Ube2i	2.81e-19	0.561817	0.822	0.776	6.64e-15
Arhgap20	2.81e-19	-1.08775	0.288	0.486	6.64e-15
Casz1	3.71e-19	-0.437683	0.854	0.943	8.76e-15
Abracl	3.97e-19	0.662406	0.786	0.72	9.37e-15
Eif3g	4.42e-19	0.663803	0.7	0.583	1.04e-14
1700017B05Rik	5.26e-19	1.13532	0.46	0.276	1.24e-14
Uqcr10	6.38e-19	0.472562	0.858	0.838	1.51e-14
Kif13a	8.93e-19	-0.508301	0.733	0.874	2.11e-14
Eif4g2	9.52e-19	0.311677	0.972	0.984	2.25e-14
AY036118	1.17e-18	-0.504928	0.997	0.999	2.76e-14
Antxr1	1.28e-18	-0.524718	0.743	0.869	3.03e-14
Tmtc1	1.53e-18	-1.00455	0.262	0.471	3.6e-14
Pvt1	1.59e-18	-2.25083	0.099	0.259	3.76e-14
Rps6	1.65e-18	0.408167	0.953	0.963	3.9e-14
Fam214a	1.81e-18	-1.05395	0.17	0.37	4.27e-14
Homer3	1.83e-18	-0.682336	0.602	0.765	4.31e-14
Rack1	1.9e-18	0.380777	0.958	0.967	4.49e-14
Slc2a9	2.14e-18	-1.15343	0.141	0.33	5.05e-14
Clec2d	2.24e-18	-0.411019	0.917	0.963	5.29e-14
Actb	2.31e-18	0.272876	0.996	0.997	5.47e-14
Rps24	2.35e-18	0.36081	0.98	0.993	5.55e-14
Snrpg	2.43e-18	0.516348	0.885	0.866	5.74e-14
Inhbb	2.6e-18	2.43424	0.205	0.063	6.14e-14
1810006J02Rik	3.04e-18	2.0117	0.219	0.073	7.19e-14
Ltbp4	3.05e-18	0.941374	0.52	0.343	7.2e-14
Uqcrq	3.56e-18	0.468701	0.882	0.878	8.42e-14
Phb2	4.08e-18	0.69737	0.655	0.533	9.63e-14
Shank3	4.33e-18	-0.348144	0.901	0.966	1.02e-13
Tomm6	5.29e-18	0.498987	0.855	0.817	1.25e-13
Sh3bgrl3	6.75e-18	0.438085	0.909	0.9	1.6e-13
Mybbp1a	6.98e-18	1.02881	0.535	0.367	1.65e-13
Nudc	7.39e-18	0.801985	0.625	0.485	1.75e-13
Csnk1g1	7.94e-18	-0.619858	0.553	0.74	1.88e-13
Magoh	8e-18	0.7575	0.674	0.563	1.89e-13
Elmo1	8.02e-18	-0.291852	0.955	0.985	1.89e-13
Ybx3	8.23e-18	0.517025	0.875	0.822	1.94e-13
Clta	8.53e-18	0.464727	0.87	0.849	2.02e-13
Prkce	8.68e-18	-0.301476	0.971	0.986	2.05e-13
Fchsd2	9.19e-18	-0.437067	0.82	0.919	2.17e-13
Rps12	9.45e-18	0.342298	0.982	0.974	2.23e-13
Hnrnpf	1.1e-17	0.347795	0.963	0.944	2.6e-13
Pfdn4	1.11e-17	0.969364	0.52	0.351	2.61e-13
Atp5md	1.26e-17	0.447437	0.899	0.885	2.97e-13
Pebp1	1.36e-17	0.557185	0.797	0.767	3.22e-13
Atp2b1	1.38e-17	-0.532703	0.907	0.948	3.26e-13
Mrpl18	1.39e-17	0.875739	0.565	0.419	3.28e-13
Ncl	1.4e-17	0.498407	0.904	0.897	3.32e-13
Cpt1c	1.81e-17	-2.19411	0.03	0.153	4.29e-13
Agap1	2.03e-17	-0.445447	0.806	0.927	4.8e-13
Vav3	2.28e-17	-0.479957	0.814	0.912	5.39e-13
Fibin	2.43e-17	-2.39847	0.06	0.199	5.75e-13
Rps17	2.45e-17	0.372324	0.963	0.965	5.78e-13
Calm1	2.53e-17	0.318084	0.982	0.988	5.99e-13
Ghr	2.66e-17	-0.448317	0.921	0.964	6.27e-13
Ndufb8	2.69e-17	0.639852	0.773	0.751	6.35e-13
Dcun1d3	2.92e-17	-0.853995	0.373	0.562	6.91e-13
Ephb1	3.65e-17	1.83607	0.248	0.097	8.62e-13
Ube2s	4.38e-17	0.60083	0.783	0.722	1.03e-12
Arpc3	4.42e-17	0.376874	0.942	0.95	1.04e-12
Cnn2	4.97e-17	0.812906	0.636	0.494	1.17e-12
Has2	5.01e-17	1.23323	0.315	0.144	1.18e-12
Maff	5.33e-17	1.19247	0.422	0.258	1.26e-12
Clstn1	5.85e-17	-0.510006	0.77	0.885	1.38e-12
Ube2m	6.51e-17	0.722007	0.676	0.581	1.54e-12
Rpl34	6.57e-17	0.374048	0.966	0.979	1.55e-12
Lsm12	6.89e-17	0.819012	0.602	0.467	1.63e-12
Col15a1	7.49e-17	1.59365	0.379	0.219	1.77e-12
Myo6	7.75e-17	-0.473012	0.782	0.898	1.83e-12
Rb1cc1	7.78e-17	-0.570954	0.657	0.827	1.84e-12
Cct7	7.84e-17	0.573106	0.807	0.767	1.85e-12
Kcnh1	8.25e-17	-1.08415	0.353	0.522	1.95e-12
Fcho2	8.61e-17	-0.391672	0.839	0.914	2.04e-12
Srp9	9.04e-17	0.543894	0.79	0.713	2.14e-12
Rps15a	9.92e-17	0.349727	0.96	0.979	2.34e-12
Rpl36al	9.95e-17	0.454388	0.897	0.895	2.35e-12
Tmcc3	1e-16	-0.453624	0.824	0.905	2.37e-12
Hip1	1.04e-16	-0.378913	0.913	0.958	2.47e-12
Cyyr1	1.19e-16	-0.419336	0.975	0.991	2.8e-12
Eif4a2	1.21e-16	0.520296	0.824	0.78	2.86e-12
Selenoh	1.28e-16	1.21062	0.466	0.315	3.03e-12
Rps9	1.29e-16	0.326761	0.97	0.979	3.05e-12
Ebna1bp2	1.31e-16	0.75986	0.593	0.464	3.1e-12
Daam1	1.33e-16	-0.394777	0.855	0.923	3.15e-12
Lyar	1.41e-16	0.988984	0.469	0.308	3.33e-12
Arhgef15	1.82e-16	-0.419843	0.825	0.941	4.29e-12
Mdfic	1.94e-16	-0.605129	0.631	0.764	4.58e-12
Ndufs6	1.98e-16	0.568832	0.777	0.744	4.67e-12
Dcxr	2.16e-16	-1.84127	0.031	0.151	5.11e-12
Arhgef3	2.19e-16	-0.37581	0.963	0.985	5.17e-12
Mrps24	2.32e-16	0.625808	0.698	0.599	5.47e-12
Cpne8	2.42e-16	-0.504389	0.742	0.856	5.72e-12
Mrpl42	2.52e-16	0.915498	0.519	0.376	5.94e-12
Rwdd1	2.59e-16	0.615194	0.772	0.731	6.13e-12
Ggta1	2.86e-16	-0.557626	0.583	0.74	6.77e-12
Atp5g2	3e-16	0.468437	0.889	0.865	7.08e-12
Eef1g	3.12e-16	0.427095	0.892	0.886	7.37e-12
Cep85l	3.17e-16	-0.432838	0.822	0.919	7.5e-12
Serpine2	3.42e-16	-1.38689	0.102	0.259	8.07e-12
Odc1	3.49e-16	0.942638	0.555	0.383	8.24e-12
Dlc1	3.58e-16	-0.329373	0.967	0.986	8.46e-12
Cks2	3.87e-16	1.46048	0.292	0.14	9.14e-12
Nop58	3.88e-16	0.937581	0.55	0.416	9.16e-12
Rps28	4.08e-16	0.35875	0.987	0.977	9.64e-12
Serinc3	4.19e-16	-0.365919	0.937	0.972	9.89e-12
Fth1	4.25e-16	0.332594	0.948	0.96	1e-11
Lyve1	4.35e-16	0.542978	0.909	0.858	1.03e-11
Mprip	4.59e-16	-0.429272	0.874	0.94	1.08e-11
Bzw1	5.28e-16	0.477331	0.872	0.859	1.25e-11
Rcsd1	5.69e-16	-0.63712	0.605	0.752	1.34e-11
Cd93	5.86e-16	0.396602	0.984	0.934	1.38e-11
App	6.14e-16	-0.451143	0.99	0.995	1.45e-11
Timm23	6.57e-16	0.718846	0.666	0.576	1.55e-11
Psma3	6.82e-16	0.433744	0.87	0.871	1.61e-11
Cct3	6.92e-16	0.611861	0.694	0.587	1.64e-11
Pcmtd2	6.96e-16	-0.778297	0.32	0.52	1.64e-11
Hmgn1	7.44e-16	0.614128	0.757	0.695	1.76e-11
Cct8	7.5e-16	0.562855	0.763	0.702	1.77e-11
St3gal6	7.7e-16	-0.528753	0.754	0.866	1.82e-11
Timm17a	8.25e-16	0.691548	0.679	0.577	1.95e-11
Ankrd33b	9.35e-16	-0.468244	0.703	0.852	2.21e-11
Bcas2	9.58e-16	0.746022	0.621	0.507	2.26e-11
Erh	1.14e-15	0.553602	0.778	0.737	2.7e-11
Bcl2l1	1.15e-15	-0.622101	0.564	0.729	2.72e-11
Arl15	1.19e-15	-0.311327	0.969	0.995	2.81e-11
Cav1	1.2e-15	-0.530731	0.884	0.952	2.83e-11
Ciao2b	1.24e-15	0.767742	0.606	0.501	2.93e-11
Depp1	1.31e-15	2.51138	0.208	0.078	3.09e-11
Pmaip1	1.31e-15	-1.91694	0.034	0.15	3.09e-11
Unc5b	1.31e-15	0.726027	0.666	0.507	3.1e-11
S100a9	1.38e-15	-0.970904	0.069	0.209	3.25e-11
Ei24	1.48e-15	-0.690873	0.442	0.627	3.49e-11
Klf12	1.58e-15	-0.797492	0.523	0.653	3.74e-11
Ccdc184	1.7e-15	-1.92456	0.074	0.21	4.01e-11
Bcas3	1.95e-15	-0.512972	0.599	0.756	4.6e-11
Ndufb4	1.99e-15	0.487547	0.83	0.81	4.69e-11
Swi5	2e-15	0.575571	0.796	0.729	4.73e-11
Timm13	2.05e-15	0.619083	0.749	0.681	4.85e-11
Kalrn	2.11e-15	-0.560987	0.727	0.823	5e-11
Serbp1	2.19e-15	0.370423	0.935	0.947	5.16e-11
Rpl3	2.25e-15	0.384464	0.941	0.95	5.32e-11
Plat	2.27e-15	0.823011	0.623	0.463	5.35e-11
Jup	2.28e-15	-0.321717	0.943	0.984	5.38e-11
Emp2	2.28e-15	-1.24169	0.419	0.57	5.38e-11
Txn1	2.38e-15	0.424488	0.924	0.927	5.63e-11
Park7	2.39e-15	0.505914	0.814	0.75	5.65e-11
Sat1	2.75e-15	0.900196	0.759	0.687	6.49e-11
Jarid2	2.75e-15	-0.502325	0.537	0.729	6.5e-11
Foxo3	2.87e-15	-0.888535	0.271	0.463	6.78e-11
Abtb2	3.24e-15	0.963226	0.501	0.328	7.66e-11
Eif3k	3.29e-15	0.535217	0.786	0.724	7.78e-11
Samd12	3.36e-15	-0.667787	0.573	0.729	7.94e-11
Fgf1	3.66e-15	-0.860819	0.261	0.444	8.65e-11
Atp5f1	3.88e-15	0.467888	0.858	0.849	9.17e-11
Ndufa7	3.99e-15	0.517429	0.838	0.831	9.43e-11
Eif3m	4.42e-15	0.591005	0.719	0.635	1.04e-10
Slc25a3	4.46e-15	0.363403	0.926	0.934	1.05e-10
Plcb1	5.11e-15	-0.861539	0.734	0.762	1.21e-10
Ccdc85a	5.13e-15	-0.558192	0.761	0.849	1.21e-10
Arpc1b	5.29e-15	0.516197	0.83	0.78	1.25e-10
Zeb1	5.3e-15	-0.356353	0.946	0.977	1.25e-10
Snrpb	6.11e-15	0.412905	0.887	0.871	1.44e-10
Ndufa5	6.26e-15	0.54524	0.798	0.767	1.48e-10
Cpped1	6.76e-15	-1.08302	0.166	0.336	1.6e-10
Cd38	7.03e-15	-0.532099	0.688	0.831	1.66e-10
Wdr74	7.38e-15	1.14928	0.348	0.194	1.74e-10
Zfp608	7.47e-15	-0.471366	0.87	0.922	1.77e-10
Iqsec2	7.52e-15	-0.751422	0.432	0.605	1.78e-10
Esd	7.57e-15	0.620702	0.744	0.68	1.79e-10
Tomm20	7.89e-15	0.491609	0.817	0.82	1.86e-10
Numb	7.91e-15	-0.303033	0.907	0.966	1.87e-10
Rfx7	8.39e-15	-0.757322	0.404	0.588	1.98e-10
Tubb5	9.46e-15	0.480195	0.917	0.926	2.23e-10
Zfhx3	1.01e-14	-0.523815	0.791	0.88	2.38e-10
Aplp2	1.01e-14	-0.270312	0.981	0.986	2.39e-10
Tma16	1.22e-14	1.30921	0.297	0.15	2.87e-10
Rbm39	1.23e-14	0.277715	0.984	0.983	2.91e-10
Mcm3	1.25e-14	1.24403	0.413	0.258	2.95e-10
Eif3i	1.26e-14	0.593949	0.704	0.63	2.98e-10
Dusp1	1.34e-14	0.583118	0.827	0.792	3.16e-10
Lsm6	1.63e-14	0.669416	0.659	0.555	3.85e-10
Tmpo	1.64e-14	0.497304	0.783	0.701	3.88e-10
Cox7c	1.67e-14	0.291708	0.963	0.965	3.94e-10
Snrpe	1.72e-14	0.48455	0.843	0.838	4.05e-10
Cdca7	1.73e-14	1.78629	0.219	0.09	4.08e-10
Rab31	1.82e-14	-0.463067	0.703	0.822	4.3e-10
Rpl5	1.93e-14	0.365395	0.933	0.929	4.55e-10
Hpgd	2.14e-14	-0.488866	0.814	0.933	5.06e-10
Psma2	2.4e-14	0.458525	0.831	0.814	5.68e-10
Cycs	2.57e-14	0.605064	0.73	0.673	6.06e-10
AU021092	2.61e-14	-2.81319	0.019	0.113	6.16e-10
Ypel2	2.61e-14	-0.624546	0.36	0.563	6.17e-10
Polr2f	2.63e-14	0.632551	0.695	0.608	6.22e-10
Rpl6	2.65e-14	0.29209	0.976	0.979	6.26e-10
Ndufv2	2.67e-14	0.627247	0.714	0.63	6.31e-10
Jund	2.79e-14	0.457782	0.924	0.906	6.6e-10
Emc6	2.93e-14	0.725661	0.626	0.527	6.93e-10
Hspa9	3.08e-14	0.75464	0.652	0.552	7.29e-10
Ddah2	3.14e-14	0.433301	0.908	0.909	7.42e-10
Zfp697	3.18e-14	-0.87358	0.301	0.474	7.52e-10
Rapgef5	3.26e-14	0.368688	0.99	0.986	7.7e-10
Fgd5	3.47e-14	-0.312114	0.916	0.96	8.2e-10
Bex3	3.54e-14	1.083	0.431	0.287	8.36e-10
Atp13a2	3.54e-14	-0.549711	0.558	0.741	8.36e-10
D630045J12Rik	3.55e-14	-1.32877	0.134	0.283	8.39e-10
Polr2k	3.69e-14	0.619984	0.709	0.631	8.71e-10
Mrto4	3.75e-14	0.974456	0.412	0.266	8.86e-10
Timm9	3.77e-14	0.996038	0.395	0.241	8.9e-10
Tm4sf1	4.09e-14	0.532971	0.906	0.89	9.66e-10
Sec61b	4.37e-14	0.483296	0.826	0.812	1.03e-09
Tmem223	4.6e-14	0.696204	0.68	0.591	1.09e-09
Ak6	4.6e-14	0.934272	0.458	0.313	1.09e-09
Acbd5	4.77e-14	-0.706456	0.631	0.776	1.13e-09
Ston1	4.81e-14	-0.651763	0.378	0.558	1.14e-09
Dock9	4.95e-14	-0.399412	0.877	0.937	1.17e-09
Cox17	5.7e-14	0.480305	0.855	0.828	1.35e-09
Tspan9	6.28e-14	-0.335512	0.938	0.974	1.48e-09
Bax	6.72e-14	-0.569926	0.782	0.837	1.59e-09
Als2cl	6.96e-14	-0.686835	0.327	0.522	1.64e-09
Timm10	7.05e-14	1.14495	0.334	0.192	1.67e-09
Rpl10a	7.15e-14	0.403773	0.923	0.9	1.69e-09
Crebrf	7.36e-14	-0.63866	0.456	0.637	1.74e-09
Zyx	7.65e-14	0.771214	0.597	0.486	1.81e-09
Znrd1	7.76e-14	0.765726	0.559	0.422	1.83e-09
Mrps18a	7.84e-14	0.793796	0.567	0.462	1.85e-09
Pacs1	8.18e-14	-0.443068	0.689	0.831	1.93e-09
Mrps16	9.08e-14	0.846196	0.529	0.399	2.14e-09
Myo10	9.11e-14	-0.341066	0.962	0.965	2.15e-09
Ssh2	9.83e-14	-0.339587	0.868	0.924	2.32e-09
Llph	1e-13	0.640465	0.666	0.552	2.36e-09
Rpl10	1.04e-13	0.371277	0.926	0.935	2.46e-09
Snrpa1	1.12e-13	0.850395	0.499	0.37	2.63e-09
Sem1	1.12e-13	0.314592	0.947	0.942	2.64e-09
Tomm22	1.16e-13	0.678622	0.671	0.593	2.73e-09
Cct5	1.16e-13	0.605877	0.73	0.67	2.74e-09
Akt3	1.17e-13	-0.388189	0.815	0.885	2.75e-09
Atp5a1	1.2e-13	0.362564	0.903	0.893	2.83e-09
Atp5h	1.25e-13	0.369841	0.926	0.931	2.96e-09
Ivns1abp	1.33e-13	0.68969	0.732	0.628	3.15e-09
Ier5	1.35e-13	-0.559058	0.505	0.683	3.2e-09
Gnl3	1.35e-13	0.945057	0.475	0.323	3.2e-09
Creb5	1.37e-13	0.70427	0.64	0.474	3.23e-09
Nop56	1.44e-13	0.903967	0.477	0.338	3.39e-09
Nfat5	1.46e-13	-0.39224	0.738	0.841	3.45e-09
Atp2a3	1.49e-13	-0.829719	0.423	0.581	3.51e-09
Neurl3	1.61e-13	1.07501	0.377	0.221	3.8e-09
Klhl5	1.66e-13	-0.364316	0.893	0.957	3.91e-09
Vsir	1.87e-13	-0.842194	0.281	0.466	4.41e-09
Rpl13a	1.94e-13	0.281911	0.97	0.972	4.58e-09
S1pr1	2.01e-13	0.301407	0.985	0.969	4.75e-09
Snrpc	2.07e-13	0.624634	0.649	0.556	4.88e-09
Gadd45gip1	2.11e-13	0.941856	0.463	0.338	4.99e-09
Ercc5	2.18e-13	-0.992515	0.184	0.341	5.14e-09
Smdt1	2.2e-13	0.437451	0.86	0.83	5.2e-09
Mcam	2.26e-13	0.36186	0.953	0.96	5.34e-09
Tmem176a	2.27e-13	-0.550024	0.816	0.888	5.35e-09
Nin	2.3e-13	-0.478141	0.709	0.844	5.44e-09
Arhgap31	2.31e-13	-0.2599	0.966	0.987	5.46e-09
Polr1d	2.62e-13	0.510389	0.757	0.72	6.18e-09
Dip2c	2.79e-13	-0.401993	0.732	0.85	6.58e-09
Nedd4l	2.92e-13	-0.628235	0.588	0.717	6.91e-09
Mcm2	2.98e-13	1.32848	0.302	0.164	7.03e-09
Cox7b	3.05e-13	0.476944	0.801	0.774	7.21e-09
Srsf10	3.08e-13	0.51185	0.756	0.688	7.28e-09
Lrrk2	3.1e-13	-0.488509	0.616	0.764	7.32e-09
Kif26b	3.53e-13	-1.18775	0.2	0.351	8.33e-09
Timm8a1	3.53e-13	1.20298	0.277	0.141	8.35e-09
Edf1	3.61e-13	0.440845	0.844	0.824	8.52e-09
Atg4a	3.64e-13	-0.849401	0.331	0.495	8.6e-09
Rpl35	3.65e-13	0.292245	0.975	0.974	8.63e-09
St3gal1	3.78e-13	-0.471227	0.647	0.778	8.93e-09
Atp5c1	3.82e-13	0.41549	0.84	0.855	9.04e-09
Mertk	3.86e-13	-0.658039	0.458	0.633	9.12e-09
Pfdn2	3.91e-13	0.650817	0.646	0.569	9.23e-09
Higd1a	3.92e-13	0.515055	0.733	0.673	9.26e-09
H2-K1	4.27e-13	0.505389	0.873	0.831	1.01e-08
Ndufa6	4.32e-13	0.487342	0.82	0.794	1.02e-08
Yrdc	4.58e-13	0.921196	0.436	0.294	1.08e-08
Atp5j	4.61e-13	0.332479	0.913	0.915	1.09e-08
Mgp	4.79e-13	-0.383983	0.191	0.358	1.13e-08
Mrpl35	4.83e-13	0.879483	0.474	0.353	1.14e-08
Tgfb1i1	4.86e-13	0.488353	0.809	0.759	1.15e-08
Serpinb6b	4.88e-13	-0.86854	0.205	0.362	1.15e-08
1110038B12Rik	4.99e-13	1.19582	0.399	0.269	1.18e-08
Rras	5.23e-13	0.498047	0.775	0.705	1.23e-08
Itgb1	5.29e-13	0.209951	0.992	0.993	1.25e-08
Eloc	5.67e-13	0.535034	0.77	0.752	1.34e-08
Ddit4	5.72e-13	-1.69769	0.029	0.127	1.35e-08
Ccpg1	6.14e-13	-0.727664	0.249	0.43	1.45e-08
Mrpl53	6.21e-13	0.634783	0.679	0.598	1.47e-08
Plekha1	6.28e-13	-0.339355	0.82	0.907	1.48e-08
Mdh2	6.36e-13	0.581961	0.725	0.655	1.5e-08
Ssb	6.83e-13	0.386445	0.908	0.888	1.61e-08
Nrp2	6.89e-13	1.1378	0.351	0.201	1.63e-08
H3f3a	7.41e-13	0.267097	0.972	0.992	1.75e-08
Antxr2	7.61e-13	-0.549894	0.846	0.863	1.8e-08
Zfp365	7.72e-13	-3.2415	0.006	0.079	1.82e-08
Vasp	8.07e-13	0.542416	0.763	0.713	1.91e-08
Gstm2	8.16e-13	-0.911077	0.166	0.323	1.93e-08
Ppp1r2	8.44e-13	0.343885	0.962	0.963	1.99e-08
Mrpl52	9.1e-13	0.471073	0.817	0.79	2.15e-08
Fermt2	9.11e-13	0.247882	0.975	0.984	2.15e-08
Guk1	9.12e-13	0.601807	0.775	0.737	2.16e-08
Sh3glb1	9.22e-13	0.312592	0.945	0.951	2.18e-08
Bach2	9.87e-13	-0.442611	0.675	0.83	2.33e-08
Tmed9	1.03e-12	0.450114	0.815	0.777	2.42e-08
Ndufs5	1.06e-12	0.423639	0.846	0.827	2.51e-08
Pik3r3	1.12e-12	-0.451672	0.63	0.764	2.64e-08
Gm30648	1.12e-12	-1.18323	0.147	0.291	2.65e-08
Utp18	1.17e-12	0.906098	0.413	0.271	2.77e-08
Pdlim7	1.2e-12	0.602286	0.748	0.672	2.84e-08
Nrp1	1.26e-12	-0.353265	0.984	0.987	2.97e-08
Igf1r	1.27e-12	-0.507529	0.73	0.841	2.99e-08
Pfdn1	1.27e-12	0.494506	0.78	0.731	3.01e-08
Dhcr24	1.28e-12	-1.2259	0.073	0.194	3.02e-08
Gtpbp4	1.34e-12	0.69234	0.579	0.462	3.18e-08
Kif5b	1.36e-12	0.331246	0.961	0.957	3.21e-08
Snu13	1.4e-12	0.574386	0.713	0.633	3.32e-08
Psmc6	1.44e-12	0.495943	0.775	0.747	3.41e-08
Rsl1d1	1.53e-12	0.710603	0.578	0.465	3.61e-08
Tomm5	1.56e-12	0.713525	0.587	0.477	3.68e-08
Cyba	1.58e-12	0.5732	0.795	0.758	3.73e-08
Hdac8	1.67e-12	-0.545572	0.363	0.549	3.94e-08
Nf1	1.69e-12	-0.41194	0.816	0.919	4e-08
Glrx3	1.73e-12	0.505102	0.736	0.657	4.08e-08
Ddx18	1.73e-12	0.707106	0.62	0.506	4.1e-08
Polr2i	1.74e-12	0.626365	0.628	0.54	4.11e-08
A330023F24Rik	1.75e-12	-0.760716	0.322	0.493	4.13e-08
Thsd1	1.82e-12	-0.363976	0.763	0.872	4.29e-08
Phactr2	2.05e-12	-0.339672	0.835	0.924	4.84e-08
Med10	2.06e-12	0.717347	0.564	0.462	4.87e-08
Jpt1	2.08e-12	0.56833	0.751	0.688	4.91e-08
Gm12216	2.16e-12	-0.747847	0.385	0.563	5.11e-08
Mrps7	2.21e-12	0.74323	0.501	0.364	5.23e-08
Mettl1	2.25e-12	1.38373	0.239	0.115	5.32e-08
Syne1	2.43e-12	-0.443145	0.748	0.848	5.75e-08
Adk	2.54e-12	-0.587873	0.569	0.702	6e-08
Arhgef11	2.55e-12	-0.536365	0.411	0.59	6.02e-08
Lats2	2.61e-12	-0.396073	0.752	0.859	6.17e-08
Itgb5	2.75e-12	-1.23392	0.164	0.302	6.51e-08
Lims1	2.77e-12	0.343433	0.952	0.945	6.54e-08
Rnf7	3.11e-12	0.448833	0.801	0.756	7.35e-08
Dock4	3.12e-12	-0.345179	0.931	0.958	7.36e-08
Hspg2	3.19e-12	0.921632	0.542	0.422	7.53e-08
Eif1b	3.34e-12	0.596758	0.659	0.553	7.89e-08
Hspa12b	3.42e-12	-0.423477	0.66	0.791	8.08e-08
Trappc2l	3.5e-12	0.72593	0.521	0.393	8.27e-08
Iqsec1	3.62e-12	-0.542667	0.474	0.652	8.55e-08
Bmp2	3.76e-12	2.0556	0.132	0.038	8.89e-08
4930554G24Rik	3.8e-12	-1.20252	0.191	0.34	8.98e-08
Ppp1r16b	3.94e-12	-0.342558	0.883	0.945	9.31e-08
Selenow	4.63e-12	0.396417	0.88	0.876	1.09e-07
Bambi	4.67e-12	1.34119	0.315	0.187	1.1e-07
Laptm4a	5e-12	-0.308949	0.863	0.935	1.18e-07
Cotl1	5.17e-12	1.0744	0.321	0.186	1.22e-07
Trp53	5.23e-12	-0.790024	0.214	0.374	1.23e-07
Cdk1	5.28e-12	2.02197	0.136	0.042	1.25e-07
Coro1c	5.38e-12	0.407836	0.838	0.773	1.27e-07
Ndufb9	5.47e-12	0.449567	0.82	0.78	1.29e-07
Txndc17	5.72e-12	0.462902	0.792	0.762	1.35e-07
Hnrnpd	5.77e-12	0.48573	0.815	0.778	1.36e-07
Cacybp	5.88e-12	0.603772	0.639	0.563	1.39e-07
Zbtb46	5.88e-12	-0.585165	0.491	0.662	1.39e-07
Hspd1	5.89e-12	0.577822	0.693	0.605	1.39e-07
Prx	6.04e-12	-0.401168	0.827	0.908	1.43e-07
Timm8b	6.37e-12	0.641435	0.669	0.597	1.51e-07
Frem2	6.48e-12	3.19982	0.096	0.019	1.53e-07
Cdv3	6.62e-12	0.431232	0.822	0.786	1.56e-07
Rars	6.65e-12	0.775487	0.552	0.437	1.57e-07
Pakap.1	6.65e-12	-0.329408	0.937	0.979	1.57e-07
Pde4a	6.68e-12	1.56435	0.237	0.117	1.58e-07
Rrp15	6.7e-12	1.06372	0.351	0.216	1.58e-07
Btrc	7.05e-12	-0.648206	0.436	0.599	1.66e-07
Magohb	7.18e-12	0.876552	0.418	0.297	1.7e-07
Sh3pxd2a	7.29e-12	-0.250186	0.893	0.945	1.72e-07
Ccnd3	7.84e-12	-0.494006	0.563	0.724	1.85e-07
Gulp1	8.21e-12	-0.510972	0.583	0.72	1.94e-07
Csgalnact1	8.32e-12	-0.373983	0.795	0.883	1.96e-07
Cox6c	8.34e-12	0.295422	0.951	0.959	1.97e-07
Mcm5	8.64e-12	1.4825	0.18	0.071	2.04e-07
Sash1	8.99e-12	-0.316924	0.879	0.934	2.13e-07
Litaf	9.91e-12	0.51265	0.747	0.658	2.34e-07
Mrps10	1.1e-11	0.947016	0.374	0.24	2.6e-07
Atrx	1.2e-11	-0.287379	0.909	0.964	2.83e-07
Ssr2	1.2e-11	0.58646	0.671	0.597	2.83e-07
Epb41l4aos	1.28e-11	1.00452	0.369	0.24	3.02e-07
Polr2c	1.28e-11	0.530889	0.685	0.601	3.04e-07
Mrpl58	1.31e-11	0.654846	0.635	0.537	3.09e-07
Rpl4	1.33e-11	0.348471	0.898	0.921	3.13e-07
Rasgef1a	1.37e-11	-0.409951	0.763	0.873	3.23e-07
Eif6	1.41e-11	0.620956	0.605	0.498	3.34e-07
Dad1	1.43e-11	0.36731	0.866	0.86	3.37e-07
Hnrnpc	1.45e-11	0.39373	0.872	0.86	3.43e-07
Tgfbi	1.46e-11	1.4516	0.234	0.115	3.46e-07
Piezo1	1.49e-11	-0.433421	0.708	0.806	3.52e-07
Mbd5	1.51e-11	-0.385408	0.724	0.819	3.57e-07
S100a8	1.57e-11	-0.985577	0.057	0.162	3.71e-07
Cks1b	1.61e-11	1.91089	0.146	0.05	3.8e-07
Carmil1	1.63e-11	-0.812497	0.353	0.497	3.85e-07
Ppp3ca	1.64e-11	-0.317381	0.935	0.971	3.87e-07
Erp29	1.69e-11	0.492285	0.776	0.742	3.99e-07
Flna	1.72e-11	0.478619	0.804	0.764	4.08e-07
Nasp	1.79e-11	0.820156	0.491	0.362	4.24e-07
Cd47	1.87e-11	-0.322401	0.879	0.935	4.43e-07
Rbl2	1.88e-11	-0.964827	0.168	0.315	4.45e-07
Exoc3l4	1.91e-11	1.0499	0.355	0.226	4.51e-07
Aff3	1.98e-11	-0.447746	0.938	0.97	4.67e-07
Ndufa2	2.05e-11	0.36481	0.853	0.855	4.84e-07
Fxyd5	2.08e-11	0.464144	0.802	0.741	4.92e-07
Gfer	2.15e-11	1.08436	0.305	0.172	5.09e-07
Trappc4	2.17e-11	0.594252	0.636	0.538	5.13e-07
Rpl7l1	2.23e-11	0.628199	0.602	0.501	5.26e-07
Timp2	2.24e-11	-0.396825	0.764	0.858	5.29e-07
Sec61g	2.35e-11	0.414974	0.889	0.878	5.56e-07
Tnfrsf12a	2.43e-11	1.21627	0.306	0.178	5.75e-07
Prnp	2.46e-11	-0.731105	0.29	0.449	5.81e-07
Slc39a1	2.47e-11	-0.590386	0.393	0.569	5.83e-07
Kank3	2.48e-11	-0.298076	0.826	0.928	5.87e-07
Ywhae	2.6e-11	0.239063	0.975	0.972	6.14e-07
Mrpl57	2.85e-11	0.575019	0.669	0.59	6.73e-07
Ndufa9	2.85e-11	0.647967	0.607	0.531	6.73e-07
Dpysl2	3.21e-11	-0.298495	0.895	0.951	7.59e-07
Mtch1	3.54e-11	0.418669	0.806	0.756	8.36e-07
Susd6	3.55e-11	-0.329054	0.827	0.912	8.39e-07
Ube2d3	3.57e-11	0.293596	0.938	0.949	8.44e-07
Dusp8	3.58e-11	0.810957	0.441	0.303	8.45e-07
Fam172a	3.59e-11	-0.347768	0.722	0.841	8.48e-07
Mrpl51	3.65e-11	0.564279	0.647	0.567	8.62e-07
Meox1	3.66e-11	0.878981	0.495	0.363	8.65e-07
0610012G03Rik	3.67e-11	0.539385	0.676	0.606	8.67e-07
Srsf2	3.67e-11	0.466023	0.825	0.762	8.68e-07
Ube2n	3.82e-11	0.482671	0.729	0.679	9.02e-07
Mcm6	4.22e-11	0.975991	0.359	0.229	9.97e-07
Ak8	4.57e-11	1.39983	0.191	0.081	1.08e-06
Mrpl38	4.72e-11	0.977188	0.382	0.255	1.11e-06
Rtl8a	4.81e-11	-0.359744	0.781	0.874	1.14e-06
Hlx	5.13e-11	0.566899	0.79	0.783	1.21e-06
Hnrnpk	5.16e-11	0.247088	0.947	0.957	1.22e-06
Csrp2	5.22e-11	0.627332	0.762	0.685	1.23e-06
Zfp366	5.33e-11	-0.494062	0.636	0.757	1.26e-06
Jmjd6	5.68e-11	0.633374	0.487	0.365	1.34e-06
Tcn2	5.76e-11	-0.46581	0.708	0.82	1.36e-06
Reps2	5.91e-11	-1.03619	0.178	0.314	1.4e-06
Atp5mpl	6.06e-11	0.398365	0.821	0.792	1.43e-06
Lsm2	6.13e-11	0.841736	0.413	0.285	1.45e-06
Nr4a1	6.34e-11	0.736524	0.621	0.541	1.5e-06
Pitpna	6.36e-11	0.330026	0.922	0.919	1.5e-06
Eif3e	6.39e-11	0.390882	0.839	0.802	1.51e-06
Stxbp6	6.47e-11	-0.528856	0.712	0.786	1.53e-06
Mrpl15	6.7e-11	0.613152	0.598	0.499	1.58e-06
Lbh	6.7e-11	-0.637352	0.387	0.545	1.58e-06
Crim1	6.74e-11	-0.890831	0.481	0.581	1.59e-06
Hells	6.84e-11	1.60916	0.229	0.116	1.62e-06
Hmgb2	6.93e-11	0.655526	0.631	0.51	1.64e-06
Inpp5a	7.14e-11	-0.368843	0.814	0.888	1.69e-06
Hotairm1	7.25e-11	0.704958	0.605	0.516	1.71e-06
Tmeff2	7.27e-11	-1.22329	0.277	0.406	1.72e-06
Ube2h	7.28e-11	-0.362419	0.719	0.841	1.72e-06
Phb	7.3e-11	0.668188	0.571	0.477	1.72e-06
Cpq	7.32e-11	-1.06207	0.151	0.283	1.73e-06
Rpl35a	7.44e-11	0.230021	0.977	0.987	1.76e-06
Ntn4	7.58e-11	-0.785075	0.33	0.473	1.79e-06
Paqr7	7.86e-11	-1.0387	0.152	0.285	1.86e-06
Pnrc1	7.88e-11	-0.519111	0.504	0.645	1.86e-06
Nip7	7.97e-11	0.855099	0.351	0.219	1.88e-06
Fry	8e-11	-0.358727	0.715	0.83	1.89e-06
Vangl1	8.12e-11	-0.571656	0.441	0.588	1.92e-06
Nop14	8.16e-11	0.869341	0.372	0.236	1.93e-06
Coa3	8.2e-11	0.556288	0.669	0.598	1.94e-06
Hspa12a	8.21e-11	-1.53263	0.052	0.149	1.94e-06
Pomp	8.25e-11	0.37384	0.879	0.878	1.95e-06
Ecscr	8.59e-11	0.305721	0.948	0.958	2.03e-06
Ucp2	8.63e-11	-0.480475	0.593	0.731	2.04e-06
Irs1	8.67e-11	-1.04754	0.168	0.299	2.05e-06
Fbxl17	8.8e-11	-0.307929	0.782	0.87	2.08e-06
Psmd8	9.08e-11	0.62044	0.761	0.713	2.15e-06
Sh3rf1	9.39e-11	-0.637501	0.48	0.631	2.22e-06
Arhgef12	9.69e-11	-0.20779	0.995	0.995	2.29e-06
Hmbox1	1.01e-10	-0.299209	0.882	0.949	2.39e-06
Ndufb10	1.03e-10	0.468324	0.747	0.706	2.42e-06
Cald1	1.06e-10	-0.342721	0.878	0.921	2.5e-06
Gdpd5	1.06e-10	-0.646496	0.388	0.545	2.51e-06
Mdm2	1.08e-10	-0.499481	0.525	0.683	2.56e-06
Atp6v0c	1.08e-10	0.395378	0.849	0.813	2.56e-06
9930111J21Rik2	1.1e-10	-0.389378	0.504	0.664	2.6e-06
Rpn1	1.1e-10	-0.371562	0.8	0.88	2.61e-06
Exosc8	1.11e-10	0.935438	0.389	0.27	2.61e-06
Ntn1	1.11e-10	-0.899435	0.271	0.414	2.61e-06
Rassf9	1.11e-10	-0.783187	0.31	0.46	2.63e-06
Ddx24	1.13e-10	0.550072	0.758	0.715	2.68e-06
Mrps18c	1.14e-10	0.603049	0.623	0.551	2.71e-06
Ubc	1.17e-10	0.307486	0.948	0.953	2.76e-06
Rtl8b	1.17e-10	-0.48209	0.601	0.749	2.76e-06
Kdm7a	1.21e-10	-0.607221	0.366	0.531	2.85e-06
Tmem56	1.22e-10	-1.19835	0.062	0.165	2.88e-06
Emg1	1.22e-10	0.662274	0.562	0.467	2.88e-06
2900052L18Rik	1.24e-10	-1.30158	0.055	0.155	2.94e-06
Ndufb11	1.3e-10	0.414157	0.836	0.813	3.08e-06
Cox4i1	1.31e-10	0.282255	0.935	0.938	3.09e-06
Aimp1	1.34e-10	0.471514	0.718	0.652	3.16e-06
Synm	1.34e-10	-0.81999	0.2	0.34	3.16e-06
Plcg1	1.37e-10	-0.351718	0.696	0.83	3.24e-06
Tcf7l2	1.4e-10	-0.670206	0.373	0.521	3.3e-06
Rpl23	1.46e-10	0.227956	0.989	0.991	3.44e-06
Dapk3	1.46e-10	0.555108	0.683	0.605	3.44e-06
Lsm8	1.46e-10	0.665263	0.55	0.455	3.45e-06
Klf6	1.48e-10	0.472511	0.809	0.76	3.49e-06
Klc1	1.51e-10	-0.399899	0.668	0.797	3.57e-06
Cacna1a	1.51e-10	-1.62545	0.062	0.162	3.58e-06
Eif3c	1.56e-10	0.330091	0.898	0.867	3.68e-06
Gm14207	1.58e-10	1.26085	0.239	0.124	3.73e-06
Ildr2	1.59e-10	2.11107	0.132	0.044	3.76e-06
Psmb5	1.66e-10	0.466254	0.767	0.736	3.91e-06
9230114K14Rik	1.67e-10	-1.38308	0.077	0.184	3.94e-06
Psrc1	1.67e-10	-5.00823	0.001	0.053	3.94e-06
Ndufb7	1.67e-10	0.396419	0.807	0.792	3.96e-06
Rrs1	1.86e-10	1.17259	0.285	0.165	4.4e-06
Pced1b	1.87e-10	-0.46289	0.519	0.676	4.41e-06
Add1	1.87e-10	-0.416244	0.688	0.803	4.42e-06
Sos2	2.01e-10	-0.401745	0.555	0.715	4.74e-06
Mrpl20	2.06e-10	0.458363	0.739	0.706	4.86e-06
Arid5b	2.16e-10	-0.315633	0.764	0.862	5.1e-06
Tnfsf10	2.18e-10	-0.282309	0.882	0.93	5.15e-06
Secisbp2l	2.23e-10	-0.438553	0.573	0.723	5.26e-06
Atp13a3	2.25e-10	0.73238	0.374	0.244	5.32e-06
Nudt4	2.26e-10	0.856889	0.538	0.435	5.35e-06
Agtrap	2.28e-10	-0.74593	0.168	0.31	5.38e-06
Lpin1	2.31e-10	-1.1595	0.113	0.235	5.45e-06
Dcun1d5	2.35e-10	0.516462	0.717	0.644	5.55e-06
Hmcn1	2.4e-10	-0.796767	0.766	0.785	5.67e-06
Vim	2.4e-10	0.240387	0.991	0.992	5.68e-06
Btbd3	2.54e-10	-0.434598	0.631	0.763	6.01e-06
Il17rd	2.65e-10	-0.617668	0.472	0.617	6.27e-06
Micos10	2.77e-10	0.393514	0.853	0.855	6.55e-06
Rapgef2	2.85e-10	-0.427438	0.792	0.866	6.74e-06
Psmb7	2.86e-10	0.421552	0.738	0.691	6.77e-06
mt-Co3	2.9e-10	-0.19934	0.997	0.999	6.85e-06
Atp5l	3.08e-10	0.310874	0.909	0.91	7.27e-06
Gm26532	3.08e-10	0.854082	0.501	0.395	7.29e-06
Cct2	3.09e-10	0.41971	0.81	0.784	7.29e-06
Csnk2b	3.1e-10	0.467884	0.741	0.686	7.33e-06
Bcl7c	3.19e-10	0.7208	0.466	0.352	7.54e-06
Thra	3.2e-10	-0.469896	0.529	0.665	7.56e-06
Vdac2	3.28e-10	0.373538	0.84	0.827	7.76e-06
Fkbp1a	3.48e-10	0.203862	0.976	0.98	8.22e-06
Nhp2	3.48e-10	0.815375	0.447	0.334	8.23e-06
Mecom	3.57e-10	1.16931	0.326	0.197	8.43e-06
Ddx3x	3.61e-10	-0.269107	0.921	0.958	8.54e-06
Prrt4	3.64e-10	-1.68564	0.045	0.134	8.6e-06
Mrpl23	3.72e-10	0.616169	0.565	0.472	8.8e-06
Psmb3	3.87e-10	0.445599	0.798	0.783	9.14e-06
Vdac3	4.01e-10	0.39578	0.807	0.778	9.48e-06
Id1	4.19e-10	0.457261	0.856	0.887	9.91e-06
Slc12a6	4.21e-10	-0.454905	0.54	0.674	9.95e-06
Chrm2	4.3e-10	-1.26608	0.267	0.391	1.02e-05
Tomm40	4.4e-10	0.759039	0.453	0.345	1.04e-05
Spag7	4.55e-10	0.540447	0.56	0.449	1.08e-05
Tsr1	4.58e-10	1.40564	0.17	0.072	1.08e-05
Rbis	4.65e-10	0.542907	0.674	0.638	1.1e-05
Bean1	4.68e-10	2.16539	0.125	0.042	1.11e-05
Vps72	4.7e-10	0.576561	0.586	0.47	1.11e-05
Slc38a6	4.74e-10	-0.716682	0.203	0.349	1.12e-05
Pfdn5	4.74e-10	0.316105	0.89	0.885	1.12e-05
Xylt1	4.83e-10	1.75245	0.171	0.074	1.14e-05
Dph3	4.93e-10	0.587464	0.613	0.541	1.16e-05
Zfp91	4.94e-10	0.389174	0.83	0.803	1.17e-05
Pin1	4.96e-10	0.696947	0.515	0.417	1.17e-05
Dipk2b	5.06e-10	-0.629029	0.302	0.453	1.19e-05
Lrrc28	5.12e-10	-0.959492	0.159	0.287	1.21e-05
Prmt7	5.24e-10	1.09631	0.306	0.187	1.24e-05
Fmnl2	5.26e-10	-0.378539	0.788	0.89	1.24e-05
Rps14	5.59e-10	0.24466	0.971	0.985	1.32e-05
Stat3	5.61e-10	-0.420239	0.696	0.812	1.32e-05
Pfdn6	5.78e-10	0.608815	0.519	0.398	1.37e-05
Gab3	5.84e-10	-0.690708	0.254	0.398	1.38e-05
2610307P16Rik	6e-10	-0.38215	0.834	0.887	1.42e-05
Snx3	6.07e-10	0.281376	0.931	0.934	1.43e-05
Cyc1	6.08e-10	0.538824	0.642	0.584	1.44e-05
Sub1	6.08e-10	0.373221	0.864	0.881	1.44e-05
Dnajc21	6.14e-10	0.893723	0.382	0.265	1.45e-05
Mien1	6.33e-10	0.75301	0.494	0.407	1.5e-05
Hsph1	6.75e-10	1.06976	0.372	0.245	1.59e-05
Cldn5	7.1e-10	0.299689	0.985	0.997	1.68e-05
Naa38	7.18e-10	0.547982	0.642	0.56	1.7e-05
Mrps15	7.83e-10	0.621601	0.513	0.413	1.85e-05
Picalm	7.85e-10	0.4238	0.941	0.94	1.85e-05
Gemin7	8.06e-10	0.55322	0.593	0.498	1.9e-05
Scarb1	8.07e-10	-0.450932	0.579	0.716	1.91e-05
Gm9844	8.17e-10	1.2172	0.183	0.083	1.93e-05
Arhgap28	8.33e-10	0.620789	0.683	0.567	1.97e-05
Chd6	8.57e-10	-0.410665	0.563	0.714	2.02e-05
Oxr1	8.58e-10	-0.306318	0.674	0.814	2.03e-05
Tom1l2	8.59e-10	-0.476516	0.426	0.592	2.03e-05
Psmb1	8.63e-10	0.33422	0.841	0.838	2.04e-05
Zfp423	8.69e-10	-1.17499	0.135	0.25	2.05e-05
Shroom4	9.23e-10	-0.452651	0.537	0.69	2.18e-05
1810037I17Rik	9.36e-10	0.353995	0.863	0.834	2.21e-05
Rps27l	9.53e-10	-0.395983	0.868	0.914	2.25e-05
Psmg4	9.63e-10	0.703629	0.486	0.377	2.28e-05
Tspan12	9.76e-10	-0.307376	0.783	0.876	2.31e-05
Hsd17b10	9.86e-10	0.794363	0.469	0.365	2.33e-05
Brix1	9.98e-10	0.699578	0.475	0.363	2.36e-05
Dnajc8	1.03e-09	0.277888	0.911	0.92	2.43e-05
Anp32b	1.04e-09	0.506928	0.707	0.653	2.45e-05
Noc2l	1.06e-09	0.992459	0.343	0.226	2.51e-05
Tle5	1.08e-09	0.30902	0.895	0.884	2.54e-05
Lrp5	1.08e-09	-0.575241	0.461	0.609	2.55e-05
mt-Nd6	1.08e-09	-0.716725	0.213	0.356	2.56e-05
Dmxl2	1.09e-09	-1.06588	0.084	0.191	2.57e-05
Mrps28	1.11e-09	0.518541	0.652	0.581	2.61e-05
Kat2b	1.15e-09	-0.341182	0.758	0.856	2.72e-05
Slc25a4	1.16e-09	0.410751	0.829	0.827	2.73e-05
Psmc4	1.17e-09	0.548749	0.632	0.567	2.76e-05
Gpr182	1.23e-09	-0.890702	0.229	0.353	2.92e-05
Exosc1	1.26e-09	0.827312	0.412	0.297	2.97e-05
Retreg3	1.27e-09	-0.699503	0.252	0.397	3.01e-05
Ripply3	1.28e-09	-0.349443	0.665	0.788	3.03e-05
Phf21a	1.31e-09	-0.374282	0.727	0.817	3.11e-05
Cog5	1.34e-09	-0.390053	0.636	0.753	3.17e-05
Prdm8	1.34e-09	-0.687913	0.36	0.494	3.17e-05
Lsm7	1.35e-09	0.667488	0.521	0.424	3.19e-05
Tmbim6	1.37e-09	-0.258757	0.884	0.94	3.25e-05
Arid1b	1.41e-09	-0.34979	0.712	0.82	3.33e-05
Actr3	1.44e-09	0.289733	0.916	0.916	3.4e-05
Specc1	1.47e-09	-0.834882	0.301	0.435	3.48e-05
Sdad1	1.48e-09	0.921077	0.321	0.206	3.49e-05
Zfand3	1.49e-09	-0.257561	0.892	0.934	3.53e-05
Zzef1	1.5e-09	-0.414507	0.547	0.693	3.54e-05
Kmt5a	1.54e-09	0.70479	0.491	0.384	3.64e-05
Etl4	1.62e-09	-0.355914	0.817	0.888	3.82e-05
Pno1	1.64e-09	0.836983	0.314	0.191	3.87e-05
Snf8	1.72e-09	0.61203	0.518	0.41	4.07e-05
Gne	1.73e-09	-0.832267	0.185	0.319	4.08e-05
Mrpl21	1.74e-09	0.638533	0.538	0.443	4.1e-05
Ppa1	1.89e-09	0.858792	0.331	0.212	4.46e-05
Ctsd	1.92e-09	-0.367023	0.797	0.871	4.53e-05
Enpp2	1.92e-09	-0.837736	0.239	0.365	4.53e-05
2610507I01Rik	1.93e-09	0.740442	0.46	0.338	4.56e-05
Hpcal1	2e-09	-0.345549	0.749	0.86	4.73e-05
Ehbp1	2.01e-09	-0.571599	0.45	0.581	4.74e-05
Eps15	2.18e-09	-0.336015	0.675	0.787	5.14e-05
Prkcq	2.18e-09	-1.41689	0.05	0.136	5.16e-05
Tmem260	2.19e-09	-0.94779	0.162	0.286	5.17e-05
Naa80	2.3e-09	-0.932526	0.154	0.274	5.43e-05
Map3k3	2.3e-09	-0.348186	0.696	0.816	5.44e-05
Dph5	2.32e-09	1.15244	0.261	0.151	5.48e-05
Smurf2	2.33e-09	-0.247616	0.931	0.963	5.5e-05
Cxcr4	2.33e-09	1.00797	0.239	0.127	5.51e-05
Bdkrb2	2.34e-09	0.866779	0.344	0.226	5.53e-05
Prdx1	2.44e-09	0.301368	0.894	0.91	5.77e-05
Rtn3	2.5e-09	-0.335427	0.749	0.853	5.9e-05
Tgfbr2	2.52e-09	-0.376952	0.703	0.807	5.95e-05
Mpp6	2.6e-09	1.29453	0.178	0.081	6.15e-05
Ndufv1	2.67e-09	0.563561	0.514	0.41	6.3e-05
Zdhhc17	2.68e-09	-0.423484	0.538	0.685	6.33e-05
Lims2	2.69e-09	-0.443865	0.392	0.559	6.37e-05
Tcp11l2	2.85e-09	-0.950111	0.118	0.233	6.73e-05
Itm2b	2.85e-09	-0.238419	0.948	0.99	6.73e-05
Glp1r	2.98e-09	-0.69366	0.523	0.605	7.05e-05
Rc3h1	3.09e-09	-0.307496	0.771	0.859	7.29e-05
Gstm1	3.11e-09	-0.470921	0.605	0.734	7.35e-05
Psmb8	3.18e-09	0.58999	0.627	0.55	7.52e-05
Sdhb	3.18e-09	0.476589	0.698	0.667	7.52e-05
Eif2ak3	3.23e-09	-0.718133	0.195	0.33	7.63e-05
Grwd1	3.25e-09	1.31934	0.152	0.064	7.67e-05
Polr2m	3.26e-09	0.38606	0.754	0.703	7.71e-05
Eng	3.28e-09	0.312817	0.985	0.986	7.76e-05
Eif3j1	3.36e-09	0.425983	0.772	0.747	7.94e-05
Capn11	3.42e-09	-3.31795	0.005	0.056	8.08e-05
Slit2	3.49e-09	1.35726	0.272	0.159	8.25e-05
Ccng2	3.55e-09	-0.733023	0.134	0.256	8.39e-05
Sipa1l1	3.59e-09	-0.314851	0.83	0.912	8.48e-05
Ctnna1	3.71e-09	-0.192721	0.974	0.986	8.76e-05
Mical3	3.81e-09	-0.525276	0.287	0.435	9.01e-05
Kit	3.86e-09	-0.675425	0.567	0.62	9.13e-05
Lrch1	3.88e-09	-0.37327	0.637	0.753	9.17e-05
Pde8a	3.89e-09	0.603565	0.618	0.529	9.19e-05
Uba52	3.98e-09	-0.267929	0.909	0.94	9.4e-05
Rtraf	4.75e-09	0.458436	0.72	0.698	0.000112332
Kcnj2	5.07e-09	1.32116	0.165	0.074	0.000119866
Tox	5.19e-09	1.14388	0.183	0.085	0.000122648
Snx5	5.23e-09	0.853831	0.424	0.315	0.000123519
Osbpl9	5.42e-09	-0.358271	0.655	0.779	0.000128014
Ace	5.56e-09	-0.280747	0.937	0.97	0.000131352
Nolc1	5.6e-09	0.689209	0.435	0.324	0.000132205
Fam171a1	5.66e-09	-0.610554	0.513	0.64	0.00013381
Dnajc2	5.7e-09	0.733896	0.44	0.335	0.000134775
Taf10	5.72e-09	0.550624	0.627	0.547	0.000135093
Etf1	6.03e-09	0.461469	0.699	0.637	0.000142506
Ehd2	6.06e-09	-0.319331	0.806	0.89	0.000143145
Gnb2	6.14e-09	0.25661	0.937	0.951	0.000145097
Gcnt2	6.46e-09	-0.493552	0.46	0.606	0.000152657
Lrp6	6.47e-09	-0.43555	0.618	0.74	0.000152928
Trim12c	6.51e-09	-0.74809	0.181	0.307	0.000153754
Atp6v0b	6.78e-09	0.417707	0.81	0.777	0.000160196
Tjp1	6.98e-09	-0.244463	0.967	0.986	0.000164889
Sik1	7e-09	0.890784	0.329	0.216	0.000165327
Tbc1d9	7.29e-09	0.976732	0.3	0.188	0.000172315
Dcaf6	7.3e-09	-0.392142	0.456	0.607	0.000172496
Eef1b2	7.49e-09	0.35049	0.895	0.899	0.000176975
Lbp	7.53e-09	-0.930269	0.165	0.281	0.000177864
Ubn2	7.54e-09	-0.326094	0.754	0.856	0.000178166
Zbtb7b	7.66e-09	-0.964661	0.084	0.185	0.000181038
Nedd8	7.73e-09	0.331199	0.843	0.845	0.00018259
Acvr2a	7.96e-09	-0.505246	0.39	0.547	0.000188066
Lamtor5	8.14e-09	0.425442	0.695	0.65	0.000192233
Rpl7	8.18e-09	0.23448	0.962	0.97	0.000193315
Gm30382	8.47e-09	-0.394755	0.812	0.887	0.000200234
Trp53inp2	8.62e-09	-0.538195	0.312	0.455	0.000203748
Nectin3	8.89e-09	-0.504046	0.695	0.792	0.000209984
Abcc5	9.08e-09	-0.426045	0.418	0.572	0.000214618
Ppib	9.11e-09	0.314962	0.887	0.892	0.000215202
Rprml	9.11e-09	-1.68247	0.037	0.112	0.000215283
Lhfp	9.13e-09	-0.330789	0.834	0.898	0.000215809
Ppp1ca	9.28e-09	0.282631	0.89	0.881	0.000219327
Slc18b1	9.57e-09	-1.46321	0.055	0.14	0.00022605
Anxa2	9.75e-09	0.363553	0.885	0.883	0.000230414
Whrn	9.79e-09	1.62984	0.134	0.053	0.000231225
Lfng	9.9e-09	-0.572344	0.361	0.503	0.000233964
Clic1	1.02e-08	0.278913	0.953	0.947	0.000241088
Ngdn	1.05e-08	0.643201	0.423	0.316	0.000247315
Cox6b1	1.06e-08	0.341181	0.885	0.903	0.000249981
Stoml2	1.08e-08	0.812978	0.47	0.369	0.000256323
Impdh1	1.09e-08	-0.320383	0.773	0.863	0.000258127
Rps25	1.1e-08	0.277051	0.951	0.958	0.000260224
Slc9a1	1.11e-08	-0.449806	0.307	0.464	0.000261234
Kdm5b	1.13e-08	-0.360089	0.54	0.678	0.000266175
Scd2	1.16e-08	-0.354493	0.457	0.622	0.000274171
Rer1	1.25e-08	0.456554	0.681	0.62	0.000295997
Ccdc12	1.26e-08	0.39683	0.786	0.772	0.000298256
Pde9a	1.27e-08	-0.467378	0.408	0.556	0.00030079
Ccser1	1.29e-08	-0.503171	0.351	0.486	0.000304437
Tubb2a	1.3e-08	0.467553	0.816	0.784	0.000306544
Clec1a	1.31e-08	-0.25092	0.957	0.987	0.000308498
Ahr	1.31e-08	-0.274017	0.914	0.959	0.000309223
Hsbp1	1.34e-08	0.336514	0.816	0.803	0.000317139
Glrx2	1.36e-08	0.489662	0.616	0.529	0.000322479
Gar1	1.41e-08	0.846617	0.315	0.201	0.00033351
Naa50	1.43e-08	0.506021	0.587	0.52	0.000337989
Heca	1.51e-08	-0.655783	0.246	0.378	0.000356186
Ptprs	1.51e-08	0.636623	0.571	0.497	0.000356296
Ndufs7	1.55e-08	0.524364	0.646	0.602	0.000367288
Zmiz1	1.57e-08	-0.222117	0.897	0.951	0.000371945
Psma4	1.58e-08	0.368123	0.761	0.733	0.000373313
S100a11	1.58e-08	0.396889	0.849	0.824	0.000373575
Rangrf	1.59e-08	1.31082	0.162	0.076	0.000375599
Mrps21	1.59e-08	0.360529	0.819	0.797	0.000376203
Atf7	1.61e-08	-0.350408	0.719	0.822	0.000379275
Ccser2	1.61e-08	-0.321121	0.785	0.866	0.000379297
Ier3ip1	1.65e-08	0.367157	0.77	0.764	0.000390756
Ldlrad4	1.68e-08	-0.4368	0.831	0.853	0.000397078
Stard9	1.71e-08	-0.238511	0.883	0.923	0.000403577
Pxmp4	1.73e-08	-0.931655	0.103	0.207	0.000408818
Dennd2c	1.73e-08	-0.628179	0.218	0.347	0.000409199
Sox11	1.74e-08	0.475114	0.705	0.609	0.000410345
Arrb1	1.74e-08	-0.428709	0.598	0.709	0.000411601
Ctnnb1	1.74e-08	0.20619	0.982	0.981	0.000412276
Dcaf8	1.75e-08	-0.375818	0.511	0.655	0.000413424
Tjp2	1.75e-08	-0.306294	0.883	0.931	0.000413743
Cops9	1.77e-08	0.349719	0.798	0.763	0.000418626
Kmt2c	1.77e-08	-0.230089	0.786	0.869	0.000418756
Alas1	1.84e-08	0.594385	0.563	0.471	0.000434435
Lsm5	1.86e-08	0.602942	0.513	0.435	0.000438859
Gabarap	1.87e-08	0.352786	0.851	0.862	0.000440891
H2-Q6	1.87e-08	1.81838	0.136	0.057	0.000442702
Atad2	1.88e-08	0.93742	0.353	0.245	0.000443797
AI506816	1.88e-08	0.728787	0.437	0.336	0.000444615
Psma7	1.88e-08	0.306361	0.856	0.887	0.0004453
Npm3	2e-08	0.927535	0.292	0.181	0.000471413
Filip1l	2.01e-08	0.541498	0.832	0.805	0.000475289
Ltv1	2.03e-08	0.776691	0.33	0.217	0.00047904
Prps2	2.03e-08	-0.793814	0.083	0.18	0.000480716
Rexo2	2.06e-08	0.499215	0.657	0.609	0.000486977
Cadps2	2.07e-08	-0.520707	0.383	0.509	0.000488176
Hyal1	2.08e-08	-0.966601	0.077	0.171	0.000492129
Socs5	2.17e-08	-0.408222	0.481	0.606	0.000512037
Atp1a1	2.17e-08	0.440225	0.835	0.798	0.000513735
Kdm5c	2.18e-08	-0.442815	0.475	0.607	0.000515593
Dut	2.19e-08	1.02922	0.281	0.176	0.000516568
Mrpl12	2.23e-08	0.638814	0.504	0.413	0.000527111
Mrtfb	2.25e-08	-0.328842	0.738	0.822	0.00053055
Cdc42	2.28e-08	0.17486	0.974	0.98	0.000539765
2900097C17Rik	2.34e-08	-0.368401	0.559	0.701	0.000552377
Trim11	2.35e-08	-0.81621	0.204	0.331	0.000555721
Zcchc7	2.38e-08	-0.362453	0.771	0.851	0.000563385
Rps19bp1	2.41e-08	0.71855	0.389	0.279	0.000569036
Eid1	2.41e-08	-0.287508	0.753	0.841	0.000570005
Noct	2.43e-08	1.35632	0.168	0.079	0.000574638
Inpp4a	2.47e-08	-0.727853	0.198	0.326	0.000584304
Pmepa1	2.54e-08	0.622693	0.603	0.513	0.000600017
Rab1a	2.61e-08	-0.265863	0.772	0.879	0.000616142
Slc4a8	2.62e-08	-1.62985	0.028	0.094	0.000618488
Fam177a	2.78e-08	-0.935456	0.097	0.197	0.000656644
Cstb	2.84e-08	0.614142	0.555	0.477	0.000670205
Lsm4	2.9e-08	0.462704	0.592	0.492	0.00068564
Nid1	2.94e-08	0.281791	0.937	0.914	0.000693924
Dnah2os	2.96e-08	1.43592	0.146	0.065	0.000699756
Nxt1	2.98e-08	0.937407	0.287	0.187	0.000703427
Cnbp	3.05e-08	0.376933	0.819	0.821	0.000719474
Atp5k	3.05e-08	0.336988	0.859	0.841	0.000720381
Gab1	3.15e-08	-0.312689	0.52	0.673	0.000743354
Ripk3	3.18e-08	1.21012	0.179	0.088	0.000750734
Tipin	3.2e-08	0.879908	0.312	0.207	0.000756493
Mbnl1	3.24e-08	-0.196831	0.943	0.985	0.000765839
Son	3.26e-08	0.23609	0.986	0.981	0.000770593
Cds2	3.27e-08	-0.43032	0.537	0.666	0.000772224
Ndufs4	3.31e-08	0.345707	0.802	0.767	0.000783095
Eif4ebp1	3.35e-08	0.862446	0.412	0.315	0.000791982
Ate1	3.39e-08	0.588559	0.54	0.453	0.000800719
Tra2b	3.46e-08	0.410694	0.807	0.803	0.000817991
Ctla2a	3.49e-08	-0.271105	0.927	0.966	0.000824952
P2rx7	3.58e-08	-0.462758	0.372	0.523	0.000844885
Sirpa	3.62e-08	-0.920683	0.28	0.387	0.000854764
Sdc4	3.66e-08	-0.765726	0.28	0.41	0.000864689
Polr2h	3.66e-08	0.853075	0.329	0.227	0.000865236
E030030I06Rik	3.69e-08	0.871771	0.329	0.223	0.000871886
Lnpep	3.71e-08	-0.357444	0.632	0.758	0.000876706
N4bp3	3.85e-08	0.532425	0.659	0.605	0.000910055
Lima1	3.85e-08	-0.344982	0.665	0.76	0.000910071
Trir	3.86e-08	0.329253	0.854	0.838	0.000912581
Ndufs2	3.89e-08	0.461537	0.656	0.623	0.000919148
Plin2	3.93e-08	0.600707	0.5	0.408	0.000927542
Inpp5k	3.96e-08	-0.585385	0.311	0.449	0.000936632
Timm10b	3.97e-08	0.448682	0.728	0.685	0.000938078
Tor3a	4e-08	-0.617405	0.223	0.349	0.000945566
Bhlhe40	4.02e-08	0.819851	0.297	0.184	0.000949789
Fignl1	4.06e-08	1.8786	0.073	0.017	0.000958417
Psma6	4.16e-08	0.377041	0.717	0.674	0.000983941
Fbxw7	4.18e-08	-0.301684	0.71	0.815	0.000987129
Afap1l1	4.27e-08	-0.186493	0.961	0.984	0.00100964
Atic	4.29e-08	1.14352	0.191	0.1	0.00101475
Dennd6a	4.3e-08	-0.371603	0.55	0.69	0.00101525
Zbtb16	4.32e-08	-0.90024	0.049	0.128	0.00102061
Ccdc58	4.4e-08	0.645941	0.408	0.305	0.00103891
Gpr146	4.47e-08	-0.376921	0.446	0.606	0.00105626
Bod1l	4.6e-08	-0.392174	0.592	0.717	0.00108679
Vps29	4.64e-08	0.43114	0.717	0.694	0.00109728
Cox6b2	4.77e-08	-2.67345	0.01	0.06	0.0011269
Ptprj	4.82e-08	-0.530492	0.27	0.405	0.00113782
Gk	4.97e-08	2.05636	0.093	0.03	0.00117477
Sppl3	5.02e-08	-0.238621	0.84	0.913	0.00118682
Ptpn4	5.06e-08	-0.576159	0.712	0.785	0.00119609
Emcn	5.09e-08	-0.221829	0.908	0.97	0.00120206
Nxpe4	5.2e-08	-0.607858	0.525	0.619	0.00122788
Esyt2	5.35e-08	-0.365874	0.622	0.742	0.00126297
Ddx39	5.39e-08	0.769087	0.37	0.267	0.00127317
Nop10	5.4e-08	0.475061	0.659	0.588	0.00127541
Pgpep1	5.42e-08	-0.692256	0.247	0.373	0.0012803
Bcl9l	5.52e-08	-0.525133	0.288	0.424	0.00130378
Eny2	5.69e-08	0.457108	0.693	0.652	0.00134463
Mtmr3	5.7e-08	-0.321492	0.67	0.788	0.00134569
Xdh	5.72e-08	-0.800591	0.089	0.183	0.00135067
Stk3	5.76e-08	-0.296185	0.73	0.841	0.00136033
Rpf2	5.77e-08	0.902895	0.297	0.192	0.00136239
Maip1	5.86e-08	0.820473	0.331	0.226	0.00138403
Herc2	6.01e-08	-0.324491	0.689	0.805	0.00141986
Fmc1	6.06e-08	0.686289	0.445	0.352	0.001432
Gimap1	6.07e-08	0.375215	0.806	0.815	0.00143344
Pik3ip1	6.28e-08	-0.790595	0.103	0.203	0.00148299
Cmah	6.35e-08	-1.35575	0.039	0.11	0.00149956
Fzd4	6.36e-08	0.3719	0.86	0.815	0.00150199
Ddx6	6.67e-08	-0.236746	0.851	0.92	0.00157711
Frmd6	6.7e-08	-0.353144	0.64	0.76	0.00158279
Mrtfa	6.7e-08	-0.350235	0.485	0.629	0.00158284
Nfib	6.75e-08	-0.226373	0.986	0.998	0.0015952
Itga1	6.86e-08	-0.380454	0.894	0.942	0.0016216
Arhgap23	6.87e-08	-0.308713	0.684	0.795	0.00162356
Rabgap1l	6.88e-08	-0.380536	0.597	0.735	0.00162549
Tmem11	6.9e-08	0.695385	0.408	0.308	0.00163146
Pa2g4	7.09e-08	0.540615	0.589	0.515	0.00167487
Osbpl2	7.12e-08	-0.694028	0.301	0.427	0.00168255
Ssbp3	7.18e-08	-0.358157	0.618	0.728	0.00169543
Zfyve1	7.24e-08	-0.627646	0.246	0.372	0.0017114
Pabpn1	7.3e-08	0.345291	0.777	0.738	0.00172421
Megf8	7.34e-08	-0.644706	0.205	0.327	0.0017353
Rps20	7.55e-08	0.190468	0.984	0.987	0.00178275
Ctu2	7.56e-08	1.01357	0.23	0.134	0.00178535
Sod2	7.58e-08	0.417368	0.637	0.555	0.00179048
Slbp	7.6e-08	0.806071	0.374	0.272	0.00179481
Pip4k2a	7.62e-08	-0.500033	0.469	0.601	0.0018007
Abi1	7.63e-08	-0.185166	0.902	0.943	0.00180354
Mllt3	7.65e-08	-0.565168	0.316	0.443	0.00180731
Fkbp2	7.81e-08	0.589652	0.533	0.449	0.00184494
Hltf	7.82e-08	-0.617635	0.224	0.352	0.00184822
Nkd1	7.96e-08	-0.291044	0.819	0.88	0.00187985
Snhg6	7.98e-08	0.765975	0.533	0.469	0.00188632
Ndufb6	8e-08	0.459856	0.649	0.58	0.00189127
Impdh2	8.08e-08	0.643616	0.474	0.385	0.00190825
Gm4258	8.09e-08	-0.25771	0.868	0.924	0.00191183
Rcor1	8.14e-08	-0.310529	0.738	0.85	0.00192405
Ndufb5	8.14e-08	0.354095	0.792	0.779	0.0019242
Gxylt2	8.18e-08	-0.662002	0.358	0.477	0.00193343
Nhlrc2	8.4e-08	-0.558028	0.708	0.776	0.00198554
Ripor2	8.42e-08	-1.01551	0.127	0.228	0.00198886
Ipo4	8.43e-08	0.905809	0.3	0.199	0.00199291
Tcp1	8.48e-08	0.350156	0.743	0.688	0.00200479
Slc10a7	8.61e-08	-0.405609	0.55	0.68	0.0020353
Dstyk	8.7e-08	-0.500178	0.46	0.581	0.00205473
Pinx1	8.87e-08	0.77517	0.335	0.234	0.00209567
Cd81	8.95e-08	-0.34235	0.729	0.83	0.00211457
Nptn	8.97e-08	-0.308489	0.612	0.727	0.00212035
Pdzd2	9.13e-08	-0.333769	0.437	0.581	0.00215606
Selenop	9.13e-08	-0.340963	0.878	0.92	0.00215677
Rab6b	9.19e-08	-0.501674	0.237	0.369	0.00217027
Pum3	9.28e-08	0.66304	0.475	0.38	0.00219367
Slc30a1	9.46e-08	-0.452689	0.448	0.585	0.0022349
Gm16286	9.8e-08	0.511668	0.542	0.465	0.00231659
Ppan	9.88e-08	1.02997	0.239	0.142	0.00233431
Esm1	9.99e-08	2.58687	0.105	0.038	0.00236152
Exosc4	1.02e-07	0.670024	0.426	0.32	0.00241052
Mmp28	1.04e-07	-0.857732	0.089	0.181	0.0024458
9630028H03Rik	1.04e-07	-1.22139	0.037	0.105	0.00244987
Cyth1	1.04e-07	-0.398131	0.557	0.676	0.00246839
Peg10	1.05e-07	2.36555	0.082	0.024	0.00247345
Dtl	1.06e-07	2.00098	0.077	0.021	0.00251056
Mapkap1	1.1e-07	-0.357731	0.529	0.641	0.00259698
Npepps	1.12e-07	-0.341826	0.584	0.707	0.0026359
Lnx2	1.13e-07	-0.537329	0.359	0.498	0.00266924
Smim26	1.13e-07	0.672256	0.453	0.359	0.00267258
Col25a1	1.14e-07	1.1609	0.236	0.138	0.00268914
Dtx3l	1.14e-07	-0.549034	0.276	0.41	0.00269492
Txnl1	1.15e-07	0.43895	0.717	0.684	0.00272324
Cpeb4	1.16e-07	-0.297875	0.704	0.815	0.0027462
Lxn	1.19e-07	0.524989	0.652	0.602	0.0028033
Apex1	1.21e-07	0.805639	0.266	0.163	0.00286088
Nrarp	1.22e-07	0.833277	0.377	0.283	0.00289225
Adgre5	1.23e-07	-0.174845	0.948	0.984	0.00290189
Gpatch4	1.28e-07	1.10361	0.272	0.174	0.00302665
Dnmt3a	1.29e-07	-0.308633	0.656	0.788	0.0030593
Commd1	1.3e-07	0.388175	0.69	0.635	0.00306107
Stox2	1.3e-07	-0.492327	0.427	0.551	0.0030767
Madd	1.31e-07	-0.600754	0.176	0.293	0.00308952
Wdr6	1.31e-07	-0.789629	0.131	0.235	0.00309895
Lmnb1	1.32e-07	0.824365	0.285	0.184	0.00311868
Plp2	1.35e-07	1.04062	0.213	0.12	0.0031845
Cenpq	1.37e-07	1.68956	0.102	0.037	0.00324599
Elovl5	1.38e-07	-0.375319	0.77	0.851	0.0032541
Adamts10	1.46e-07	-0.394873	0.475	0.62	0.00344948
Fam92a	1.48e-07	0.585092	0.51	0.423	0.00348952
Snapc3	1.48e-07	-0.414521	0.417	0.56	0.00349766
Rab27a	1.48e-07	-0.874389	0.168	0.274	0.00349936
Ulk2	1.55e-07	-0.411657	0.516	0.641	0.00365288
2024-03-06	1.56e-07	-0.313812	0.587	0.72	0.00367915
Eif3d	1.6e-07	0.461647	0.644	0.58	0.0037709
Mrpl30	1.62e-07	0.559322	0.511	0.435	0.00382034
Lap3	1.62e-07	0.819624	0.432	0.342	0.00382098
Rplp2	1.62e-07	0.246397	0.955	0.963	0.00382322
Rps21	1.62e-07	0.264475	0.965	0.971	0.00382734
Slc19a2	1.65e-07	-1.53499	0.026	0.087	0.00389423
Trim28	1.67e-07	0.497771	0.573	0.499	0.0039374
Spcs2	1.72e-07	0.377674	0.732	0.701	0.00406149
Mrpl19	1.72e-07	0.792411	0.314	0.209	0.00407166
Fam168a	1.76e-07	-0.417294	0.429	0.573	0.00415741
Commd8	1.77e-07	0.601455	0.484	0.392	0.00417221
Inka1	1.78e-07	0.739303	0.432	0.344	0.00420644
Ubl3	1.8e-07	-0.250013	0.773	0.85	0.00425946
Zcchc24	1.86e-07	-0.532314	0.355	0.484	0.00440538
Eml6	1.91e-07	-0.867328	0.12	0.215	0.00451449
Cavin3	1.91e-07	0.723941	0.412	0.312	0.00452156
Fbxw9	1.92e-07	-1.02541	0.113	0.207	0.00453644
Ddx60	1.93e-07	-0.657013	0.194	0.308	0.00455274
Rps6ka1	1.95e-07	-0.525662	0.298	0.422	0.00460461
Txn2	2e-07	0.652033	0.447	0.357	0.00473567
Clu	2.01e-07	-0.689123	0.213	0.324	0.00475797
Kif13b	2.03e-07	-0.355594	0.416	0.564	0.00480767
Tbck	2.05e-07	-0.449482	0.402	0.54	0.00484298
Slc30a7	2.12e-07	-0.492278	0.309	0.441	0.00501538
Ackr2	2.19e-07	-0.536072	0.33	0.456	0.00518439
Notch1	2.22e-07	0.289427	0.913	0.908	0.00523891
Tbcc	2.23e-07	0.739302	0.382	0.292	0.00525871
Bbc3	2.23e-07	-0.661841	0.217	0.334	0.00527567
Tbc1d5	2.25e-07	-0.313743	0.645	0.743	0.00530846
Nufip1	2.29e-07	0.809424	0.271	0.171	0.00540548
Ptpmt1	2.31e-07	0.65487	0.458	0.359	0.00545411
Rnf38	2.33e-07	-0.328415	0.588	0.719	0.00550702
Fnbp1l	2.36e-07	-0.280597	0.82	0.877	0.00556638
4833420G17Rik	2.36e-07	-0.454625	0.277	0.412	0.00557414
Tbc1d8	2.36e-07	-0.342228	0.298	0.437	0.0055871
Fam193b	2.39e-07	-0.472597	0.47	0.603	0.00565328
Map4k5	2.41e-07	-0.296975	0.632	0.747	0.00568733
Chp1	2.44e-07	-0.532538	0.32	0.45	0.00576557
Nlk	2.45e-07	-0.282054	0.798	0.873	0.00577978
B2m	2.45e-07	0.255239	0.976	0.976	0.00579254
Psmd6	2.46e-07	0.445558	0.628	0.558	0.0058098
Egflam	2.49e-07	-0.745507	0.188	0.294	0.00589513
Ednrb	2.62e-07	-1.10342	0.329	0.417	0.00618008
Rrp7a	2.63e-07	0.710642	0.385	0.292	0.00620668
Lpin2	2.69e-07	-0.454192	0.356	0.479	0.00635607
Psmg1	2.74e-07	0.932155	0.291	0.197	0.00647694
Hdx	2.8e-07	-0.596172	0.214	0.327	0.00661238
Ptpn7	2.85e-07	-1.0882	0.064	0.142	0.00674066
Bola2	2.91e-07	0.459033	0.685	0.647	0.00688496
Mtln	2.96e-07	0.476857	0.642	0.613	0.00699434
Rora	2.98e-07	-0.589648	0.479	0.588	0.00703566
Pan3	3.05e-07	-0.164156	0.838	0.906	0.00720957
Timp3	3.08e-07	0.197957	0.952	0.909	0.0072721
Fbxo11	3.1e-07	-0.286104	0.777	0.843	0.00731841
Lamb1	3.11e-07	1.32647	0.239	0.149	0.00733915
Meis1	3.11e-07	-0.32248	0.767	0.844	0.00734449
Nrde2	3.11e-07	-0.922236	0.097	0.188	0.00734493
Layn	3.14e-07	-0.484554	0.33	0.465	0.00741353
Sesn1	3.14e-07	-0.402068	0.242	0.372	0.00741652
Usp25	3.14e-07	-0.317839	0.693	0.785	0.00741898
Dnaja1	3.17e-07	0.282738	0.911	0.934	0.00747977
Car4	3.25e-07	-0.682073	0.519	0.597	0.00767942
Tet1	3.26e-07	-0.629927	0.244	0.363	0.00769519
Stip1	3.32e-07	0.557375	0.523	0.449	0.00784586
Wdr12	3.39e-07	0.833275	0.285	0.19	0.00801489
Serpinb9	3.4e-07	-0.642998	0.268	0.386	0.0080223
Hspa4	3.41e-07	0.319718	0.806	0.8	0.00805171
Rmnd5a	3.44e-07	-0.44742	0.384	0.516	0.00812633
Mxi1	3.49e-07	-0.82475	0.15	0.255	0.00824264
Cdt1	3.5e-07	1.44747	0.115	0.048	0.00827278
Rrp9	3.51e-07	0.850382	0.241	0.147	0.00829108
Tmem63b	3.55e-07	-0.473591	0.384	0.516	0.00839157
Slc1a5	3.56e-07	1.15812	0.282	0.192	0.00840841
Kdm4a	3.58e-07	-0.555905	0.287	0.413	0.00844756
Gm16046	3.58e-07	-0.596861	0.217	0.334	0.00844957
Reep1	3.59e-07	-0.337124	0.689	0.769	0.00847275
Atp2c1	3.59e-07	-0.283638	0.52	0.659	0.00848098
Il15	3.61e-07	-0.901766	0.131	0.229	0.00852063
AI413582	3.63e-07	1.00339	0.21	0.122	0.00858579
Akap13	3.66e-07	-0.21232	0.938	0.958	0.00863656
Zfp292	3.71e-07	-0.255622	0.728	0.841	0.00876165
Sarnp	3.72e-07	0.322567	0.796	0.743	0.00879835
Glcci1	3.72e-07	-0.457798	0.494	0.61	0.00880003
Rpl37a	3.77e-07	0.183943	0.985	0.985	0.00890194
Sdcbp2	3.94e-07	1.02972	0.174	0.091	0.00931414
Pdlim3	4.01e-07	1.5256	0.141	0.067	0.0094716
E2f1	4.02e-07	1.66627	0.121	0.052	0.00949904
St6galnac2	4.03e-07	-0.631273	0.181	0.297	0.0095326
Hnrnpa0	4.04e-07	0.21221	0.919	0.929	0.00955657
Usp53	4.05e-07	-0.824557	0.186	0.293	0.00956818
Zc3h15	4.06e-07	0.440096	0.725	0.701	0.00958184
Pkig	4.08e-07	0.51178	0.538	0.452	0.00964769
Lipe	4.12e-07	-0.549519	0.168	0.279	0.00974222
Vmp1	4.14e-07	0.519492	0.623	0.55	0.00978241
Fbxo25	4.18e-07	-0.581207	0.175	0.286	0.00986853
Bcl6b	4.26e-07	0.412036	0.786	0.727	0.0100577
Eno1	4.26e-07	0.594424	0.463	0.377	0.0100759
Arhgap35	4.32e-07	-0.560612	0.327	0.447	0.010213
Smndc1	4.39e-07	0.437941	0.66	0.595	0.0103747
Ccdc68	4.52e-07	-0.375406	0.271	0.403	0.0106693
0610010K14Rik	4.52e-07	0.494793	0.574	0.502	0.0106703
Tln2	4.54e-07	-0.657012	0.233	0.345	0.0107225
Map3k8	4.63e-07	-0.672442	0.196	0.307	0.0109427
Tpk1	4.71e-07	-0.774124	0.166	0.271	0.0111225
Gpx1	4.83e-07	0.506431	0.613	0.537	0.0114149
Ap2m1	4.86e-07	0.398167	0.733	0.716	0.0114912
Pprc1	4.87e-07	0.721294	0.383	0.29	0.0114991
Tmcc1	4.87e-07	-0.322098	0.767	0.845	0.0115129
Wdr83os	4.96e-07	0.530422	0.582	0.52	0.0117125
Top2a	4.98e-07	1.00945	0.149	0.072	0.0117568
Map2k2	5.1e-07	0.457831	0.651	0.6	0.0120405
Cacna2d1	5.17e-07	0.750341	0.417	0.316	0.0122254
Wdr43	5.25e-07	0.54096	0.559	0.499	0.0124028
Cyb561	5.33e-07	-0.375786	0.407	0.536	0.0125819
Mest	5.42e-07	-0.793647	0.374	0.478	0.0128066
Polr2j	5.46e-07	0.511415	0.55	0.492	0.012893
Dynlrb1	5.5e-07	0.317487	0.797	0.772	0.0129851
Nol12	5.52e-07	0.695043	0.316	0.214	0.0130318
Camkmt	5.64e-07	-0.501497	0.222	0.331	0.0133182
2310022B05Rik	5.96e-07	-0.732729	0.181	0.292	0.0140886
Alyref	6e-07	0.522497	0.564	0.519	0.0141747
Nck1	6.01e-07	-0.320265	0.695	0.791	0.0142093
Twistnb	6.11e-07	0.661468	0.433	0.345	0.0144324
Gabarapl1	6.23e-07	-0.514141	0.297	0.417	0.0147211
Parl	6.35e-07	0.583108	0.423	0.326	0.014993
Tnrc18	6.44e-07	-0.258641	0.491	0.63	0.0152111
Asap1	6.45e-07	-0.199664	0.918	0.947	0.0152373
Kif1b	6.45e-07	-0.195773	0.851	0.908	0.0152452
Card10	6.47e-07	-0.530983	0.35	0.479	0.0152823
Copg2	6.6e-07	-0.362868	0.363	0.495	0.0155926
Klf2	6.7e-07	0.525765	0.866	0.903	0.0158262
Adh5	6.74e-07	0.475519	0.572	0.502	0.0159258
Pop5	6.81e-07	0.408813	0.506	0.429	0.0160845
Gramd1b	6.83e-07	-0.70093	0.11	0.202	0.0161308
Dtymk	6.84e-07	0.692595	0.416	0.329	0.0161598
Tmem178	6.85e-07	-1.15294	0.034	0.095	0.0161773
Vars	6.87e-07	0.698719	0.38	0.284	0.0162215
Dnajc15	6.91e-07	0.735934	0.348	0.253	0.0163247
Ifi203	7.02e-07	-0.356268	0.368	0.493	0.0165866
Med29	7.07e-07	0.603185	0.424	0.337	0.0167005
Usp29	7.64e-07	1.42666	0.141	0.069	0.0180452
Wbp4	7.74e-07	0.365968	0.652	0.59	0.0182961
Cttnbp2nl	7.89e-07	0.30679	0.855	0.836	0.0186472
Arl4c	7.91e-07	0.502574	0.599	0.524	0.0186952
Zmym5	7.95e-07	-0.348044	0.496	0.64	0.0187777
Cops5	8.02e-07	0.479936	0.534	0.463	0.01895
Eea1	8.1e-07	0.422583	0.771	0.77	0.019149
Ypel3	8.12e-07	-0.20541	0.394	0.548	0.0191927
Hipk2	8.16e-07	-0.162471	0.84	0.908	0.0192694
Fas	8.24e-07	-0.317979	0.631	0.74	0.0194593
Fh1	8.31e-07	0.61777	0.379	0.294	0.0196359
Snhg12	8.31e-07	0.877286	0.315	0.223	0.0196425
Rb1	8.32e-07	-0.36266	0.526	0.663	0.0196641
Mrpl32	8.35e-07	0.533884	0.471	0.374	0.0197189
Gemin6	8.55e-07	1.5198	0.107	0.044	0.0201905
Efnb2	8.63e-07	0.342515	0.901	0.895	0.0204012
Rps4x	8.7e-07	0.244848	0.95	0.962	0.0205621
Rere	8.85e-07	-0.212521	0.86	0.897	0.0209042
Gpm6b	8.92e-07	0.784172	0.204	0.117	0.0210644
Pdcl3	9e-07	0.428427	0.606	0.552	0.0212743
Lrrc8c	9.01e-07	0.321174	0.947	0.942	0.0212823
Ddx27	9.02e-07	0.672552	0.419	0.331	0.0213044
Prpf8	9.03e-07	0.35528	0.736	0.7	0.0213341
Mrps33	9.1e-07	0.358832	0.661	0.588	0.0215067
Arid2	9.11e-07	-0.281159	0.693	0.794	0.0215252
Pcnx	9.14e-07	-0.245665	0.866	0.919	0.0215966
Tgfbr3	9.15e-07	-0.404874	0.506	0.621	0.0216148
Gins2	9.19e-07	1.80186	0.096	0.037	0.0217257
Taok2	9.25e-07	-0.326657	0.628	0.749	0.0218573
Acvr1b	9.26e-07	-0.400511	0.341	0.474	0.0218788
Wrn	9.32e-07	-0.555095	0.247	0.366	0.0220166
Kmt5b	9.35e-07	-0.404157	0.576	0.672	0.0221012
Sf3b1	9.39e-07	0.236566	0.907	0.913	0.0221923
Lmcd1	9.47e-07	0.54511	0.354	0.252	0.022374
Gmnn	9.54e-07	1.28753	0.152	0.078	0.0225304
Atf7ip	9.55e-07	-0.385995	0.548	0.656	0.0225738
Eef2	9.56e-07	0.209231	0.969	0.967	0.0225813
Calcoco1	9.57e-07	-0.667661	0.107	0.2	0.0226108
Lrpprc	9.66e-07	0.568729	0.46	0.359	0.0228188
Fgd6	9.69e-07	-0.259715	0.46	0.599	0.0228929
Arrdc3	9.72e-07	0.688605	0.542	0.462	0.0229681
Rpf1	9.72e-07	0.700204	0.417	0.335	0.0229688
Rsrp1	9.77e-07	-0.22877	0.795	0.87	0.0230836
Rps7	9.82e-07	0.266341	0.951	0.964	0.0232051
Atad3a	9.9e-07	0.863477	0.28	0.19	0.0234015
Vti1a	9.98e-07	-0.312393	0.703	0.788	0.0235864
Gpbp1l1	1.01e-06	-0.354044	0.492	0.62	0.0238803
Galnt10	1.01e-06	-0.646226	0.217	0.322	0.0239331
Hnrnpab	1.02e-06	0.274585	0.85	0.844	0.0240884
Polr2g	1.02e-06	0.443771	0.608	0.549	0.0241111
Romo1	1.04e-06	0.305038	0.796	0.799	0.0245546
Vps13d	1.04e-06	-0.302317	0.539	0.66	0.0246408
Nrg1	1.05e-06	1.83164	0.132	0.064	0.0249202
Nlrc5	1.07e-06	1.75858	0.113	0.05	0.0251962
Stard13	1.07e-06	-0.362253	0.704	0.794	0.0253445
Nbdy	1.07e-06	0.537822	0.591	0.559	0.0253937
Smurf1	1.1e-06	-0.364342	0.452	0.586	0.0259267
Kdm2a	1.1e-06	-0.356697	0.69	0.781	0.0261059
9330175M20Rik	1.11e-06	-0.792873	0.068	0.145	0.0262284
Ptprm	1.11e-06	-0.234325	0.997	0.999	0.0263318
Ccdc86	1.12e-06	0.962307	0.238	0.152	0.0264244
Gtse1	1.12e-06	-1.91696	0.011	0.055	0.0264912
Oaz2	1.12e-06	-0.184785	0.741	0.858	0.0265651
Cggbp1	1.13e-06	0.331758	0.806	0.774	0.0266494
Cxcl12	1.14e-06	0.857442	0.506	0.421	0.0268669
Trmt6	1.15e-06	0.702188	0.329	0.241	0.0271239
Angpt2	1.16e-06	1.22987	0.248	0.162	0.027312
Parva	1.16e-06	-0.428723	0.589	0.701	0.0273551
Prc1	1.18e-06	2.00581	0.079	0.027	0.0279634
Fmo5	1.18e-06	-0.966561	0.05	0.119	0.0279791
Chd7	1.19e-06	0.528818	0.565	0.472	0.028184
Ptms	1.2e-06	-0.211451	0.841	0.914	0.02824
Gm13889	1.21e-06	0.547694	0.442	0.343	0.0285291
Amotl2	1.21e-06	-0.35419	0.621	0.747	0.0286447
Col1a1	1.23e-06	-0.592128	0.094	0.18	0.0291257
Slc37a3	1.23e-06	-0.436441	0.152	0.258	0.029127
Rgs5	1.25e-06	-2.20522	0.026	0.08	0.029452
Nol11	1.29e-06	0.581286	0.462	0.386	0.0304723
Rhbdd1	1.31e-06	-0.447525	0.271	0.388	0.0308551
Utp20	1.32e-06	0.668796	0.39	0.299	0.031116
Mrps5	1.32e-06	0.544128	0.516	0.443	0.031174
Zbtb2	1.32e-06	0.671389	0.292	0.195	0.0312152
Rin2	1.33e-06	-0.280789	0.73	0.824	0.0314578
Endod1	1.33e-06	-0.640003	0.283	0.397	0.031485
Grk5	1.35e-06	-0.298804	0.82	0.883	0.0319498
Wsb1	1.38e-06	0.355633	0.776	0.757	0.0325638
Dag1	1.39e-06	-0.393652	0.525	0.64	0.0328733
Colgalt2	1.4e-06	-0.418001	0.378	0.497	0.0330639
Stk24	1.4e-06	-0.448542	0.475	0.597	0.0330977
Slc45a4	1.43e-06	2.18464	0.128	0.063	0.033746
Abce1	1.43e-06	0.440784	0.639	0.587	0.033899
Thoc6	1.47e-06	0.847299	0.248	0.159	0.0346399
Bod1	1.47e-06	0.635678	0.33	0.234	0.0347018
Dnttip2	1.5e-06	0.449556	0.52	0.43	0.0353329
Surf2	1.53e-06	0.894496	0.27	0.185	0.0361077
Scarb2	1.54e-06	-0.248553	0.734	0.822	0.0363925
Chic1	1.54e-06	-1.30017	0.058	0.127	0.036475
Cr1l	1.58e-06	-0.277137	0.627	0.74	0.0374323
Ctsl	1.58e-06	0.350358	0.841	0.814	0.0374501
Grik1	1.59e-06	-1.03384	0.088	0.171	0.0374691
Fer	1.61e-06	-0.365379	0.501	0.616	0.0381075
Arhgap17	1.64e-06	-0.333529	0.429	0.57	0.0387238
Sgk1	1.64e-06	0.373639	0.904	0.92	0.0387708
Ckb	1.64e-06	0.514118	0.656	0.602	0.0387871
Kansl1	1.65e-06	-0.215217	0.843	0.894	0.0389877
Ndufaf4	1.65e-06	0.542632	0.486	0.399	0.0390619
Fto	1.66e-06	-0.292852	0.646	0.76	0.0391288
Cdc37	1.66e-06	0.358133	0.689	0.658	0.0392309
Fxn	1.67e-06	1.18344	0.141	0.07	0.0394532
Abhd4	1.67e-06	-0.611737	0.15	0.251	0.0395693
Zfp958	1.69e-06	-0.788304	0.067	0.141	0.040038
Aurkaip1	1.7e-06	0.462826	0.599	0.551	0.0401907
Rfx3	1.7e-06	-0.683481	0.309	0.415	0.040283
Fbxw4	1.73e-06	-0.4044	0.28	0.4	0.0408052
Strn	1.73e-06	-0.394325	0.353	0.479	0.0408982
Snrpd3	1.76e-06	0.360521	0.725	0.701	0.0414685
Ick	1.76e-06	-0.450887	0.435	0.544	0.0415016
Ctso	1.76e-06	-0.550803	0.223	0.333	0.0415708
Trim44	1.77e-06	-0.296419	0.503	0.638	0.0417117
Ppp6r3	1.79e-06	-0.264326	0.766	0.851	0.0422572
Vps41	1.79e-06	-0.426051	0.435	0.547	0.042372
Clca3a1	1.8e-06	-1.70689	0.024	0.076	0.042576
Utrn	1.81e-06	-0.362155	0.732	0.769	0.0427676
Imp3	1.82e-06	0.455737	0.607	0.553	0.0429874
Tlnrd1	1.82e-06	0.378056	0.694	0.623	0.0430186
Spns2	1.84e-06	-0.247411	0.742	0.821	0.043487
Pabpc1	1.84e-06	0.243025	0.884	0.9	0.043541
Enox2	1.85e-06	-0.450641	0.442	0.559	0.0437664
Snhg3	1.9e-06	0.688819	0.423	0.347	0.0449145
B3gnt3	1.91e-06	-0.696583	0.134	0.226	0.045088
Srp14	1.95e-06	0.299584	0.802	0.783	0.0459679
Rdx	1.95e-06	-0.237475	0.936	0.971	0.0461435
Trim2	1.95e-06	-0.29779	0.372	0.502	0.0461445
Gm42418	1.96e-06	-0.0998506	1	1	0.046338
Ces2g	1.98e-06	-1.51428	0.015	0.06	0.0466814
Uchl1	2.04e-06	0.951804	0.266	0.18	0.0481145
Snhg8	2.06e-06	0.424962	0.65	0.61	0.0486753
Dusp4	2.08e-06	0.92116	0.228	0.144	0.0491198
Nod1	2.12e-06	-0.359344	0.351	0.484	0.0501139
Snhg15	2.12e-06	-0.868897	0.136	0.224	0.0501435
Mrpl54	2.14e-06	0.492379	0.544	0.476	0.0505137
C430049B03Rik	2.16e-06	-0.547935	0.326	0.444	0.0509758
Exosc7	2.17e-06	0.595077	0.389	0.305	0.051387
Ppt1	2.19e-06	-0.492608	0.463	0.57	0.0517366
Gltp	2.2e-06	-0.347787	0.445	0.588	0.0518825
Hist1h1e	2.21e-06	0.560796	0.576	0.513	0.0521556
Grb14	2.23e-06	-0.441903	0.334	0.445	0.0527171
Snrpa	2.25e-06	0.539253	0.466	0.391	0.0532362
Kidins220	2.25e-06	-0.312287	0.656	0.765	0.0532646
Vwa5a	2.3e-06	-0.526024	0.336	0.445	0.0544107
Elp5	2.31e-06	0.65752	0.407	0.326	0.0545252
Czib	2.36e-06	0.493052	0.494	0.417	0.055803
Usp9x	2.39e-06	-0.203067	0.778	0.859	0.0564773
Hnrnph1	2.4e-06	0.214852	0.926	0.926	0.0567152
Mrfap1	2.42e-06	0.317487	0.807	0.793	0.0572111
Arhgef10	2.42e-06	-0.425354	0.275	0.394	0.0572227
Ambra1	2.42e-06	-0.286548	0.684	0.774	0.057226
Abcb1b	2.42e-06	0.770484	0.266	0.173	0.0572443
Yif1b	2.43e-06	0.507809	0.531	0.457	0.0573827
Zfp362	2.44e-06	-0.565659	0.233	0.34	0.0575452
Dnah11	2.44e-06	-1.54395	0.034	0.091	0.0576105
Mboat2	2.44e-06	-0.215291	0.773	0.847	0.0577335
Sema5a	2.45e-06	-0.721243	0.336	0.434	0.0578939
Igf2r	2.46e-06	-0.312093	0.724	0.801	0.0581311
Znhit3	2.48e-06	0.864952	0.254	0.17	0.0585033
Gm36569	2.5e-06	-1.14836	0.057	0.124	0.0589845
Tgfb2	2.5e-06	0.928915	0.37	0.277	0.059095
Nipal3	2.5e-06	-0.425703	0.516	0.614	0.0591047
Timm50	2.5e-06	0.652992	0.327	0.236	0.0591284
Hint2	2.55e-06	0.452558	0.521	0.456	0.0603484
Sertad1	2.56e-06	0.509669	0.548	0.473	0.0604333
Pde8b	2.57e-06	-0.988544	0.157	0.247	0.0606692
Eif3b	2.61e-06	0.373139	0.67	0.629	0.0615721
Akap7	2.62e-06	-0.408489	0.212	0.321	0.0619787
Hilpda	2.62e-06	0.680916	0.579	0.507	0.0620136
2024-09-07	2.63e-06	0.249431	0.909	0.914	0.0620916
Tspan2	2.65e-06	0.273249	0.834	0.802	0.0625395
Tcea1	2.65e-06	0.326561	0.826	0.801	0.0626852
Abhd18	2.66e-06	-0.418929	0.103	0.191	0.062885
Mid2	2.71e-06	-0.250914	0.792	0.873	0.0640489
Ppie	2.73e-06	0.707564	0.324	0.234	0.0644405
Zfp652	2.78e-06	-0.36711	0.558	0.693	0.0656556
Ophn1	2.79e-06	-0.386406	0.548	0.667	0.0660061
Arl1	2.81e-06	0.406832	0.661	0.622	0.0663747
Mphosph10	2.84e-06	0.647412	0.432	0.347	0.0670397
Tm7sf3	2.9e-06	-0.703438	0.134	0.224	0.0685643
Rbpms	2.91e-06	-0.190406	0.962	0.967	0.0686923
Oga	2.91e-06	-0.266828	0.625	0.738	0.0688224
Pcbp3	2.92e-06	-0.279919	0.781	0.863	0.0690716
Tle4	2.93e-06	-0.30906	0.699	0.799	0.0691931
Rbm28	2.94e-06	0.472453	0.645	0.587	0.0694967
Nudt7	2.98e-06	-1.07525	0.081	0.153	0.0703168
Rbmx2	2.98e-06	1.0209	0.222	0.14	0.0703354
Inpp5b	3.01e-06	-0.401843	0.346	0.473	0.0710922
Trim14	3.01e-06	-0.873651	0.11	0.193	0.0711039
Tinagl1	3.08e-06	0.422589	0.44	0.329	0.072705
Ube2l3	3.08e-06	0.299691	0.795	0.807	0.0728813
Sap30	3.09e-06	0.92905	0.229	0.147	0.0729518
Cdkn2c	3.14e-06	1.2393	0.14	0.072	0.0741454
Snapin	3.15e-06	-0.496838	0.196	0.305	0.0743193
Sf3b5	3.16e-06	0.388717	0.675	0.643	0.07477
Pqlc3	3.17e-06	-0.974857	0.039	0.099	0.0748163
Prdx2	3.21e-06	0.297284	0.845	0.845	0.0757324
Tceal9	3.22e-06	0.426046	0.684	0.666	0.0761722
Sil1	3.25e-06	-0.396305	0.515	0.624	0.0767574
D1Ertd622e	3.25e-06	0.778535	0.244	0.159	0.076832
Mindy1	3.26e-06	-0.323997	0.427	0.564	0.0770363
Extl3	3.27e-06	-0.401826	0.383	0.503	0.077232
2310039H08Rik	3.32e-06	0.694632	0.331	0.249	0.0783791
Trim47	3.32e-06	0.719737	0.311	0.227	0.0784512
Naa15	3.35e-06	0.378715	0.712	0.663	0.0792224
Osbp	3.37e-06	-0.389138	0.379	0.509	0.0796864
Spopl	3.53e-06	-0.302222	0.476	0.605	0.0834088
Zc3h3	3.54e-06	-0.505802	0.186	0.29	0.083685
Scnm1	3.59e-06	0.816969	0.3	0.212	0.0849306
Rpl23a	3.65e-06	0.270316	0.902	0.919	0.0863431
Ppp1cc	3.67e-06	0.421183	0.662	0.627	0.0866442
Rusc2	3.76e-06	-0.40686	0.404	0.523	0.0887958
Lrrc59	3.84e-06	0.467647	0.573	0.512	0.0906474
Prkch	3.98e-06	-0.181607	0.958	0.972	0.0940071
Hnrnpdl	4.01e-06	0.368161	0.714	0.702	0.0947453
Kcnip1	4.02e-06	-1.75683	0.018	0.063	0.0948836
Dpp4	4.02e-06	-0.307433	0.535	0.674	0.0950116
Ppp6r2	4.06e-06	-0.47231	0.319	0.438	0.095916
Tmem30a	4.07e-06	-0.231511	0.825	0.901	0.0962156
Cdk5rap1	4.08e-06	-0.796682	0.067	0.138	0.0965153
Txnrd1	4.09e-06	0.500175	0.479	0.384	0.0966135
Cmtm8	4.1e-06	-0.548218	0.413	0.521	0.0967833
Sema3g	4.11e-06	0.456214	0.584	0.494	0.0971443
Smpd1	4.22e-06	-0.540302	0.212	0.321	0.0998088
Nfyc	4.23e-06	-0.430112	0.315	0.44	0.0998768
Rheb	4.31e-06	0.353407	0.747	0.75	0.101868
Nr2c2ap	4.42e-06	0.862203	0.22	0.14	0.104324
Hira	4.43e-06	-0.28416	0.49	0.612	0.104772
Dusp6	4.45e-06	0.429267	0.665	0.628	0.105175
Gtf2h5	4.49e-06	0.387139	0.696	0.674	0.106025
Ect2	4.49e-06	1.49253	0.063	0.019	0.106046
Slc38a2	4.52e-06	0.384419	0.81	0.784	0.106845
Gtf2a2	4.54e-06	0.420937	0.627	0.576	0.107253
Ncoa3	4.56e-06	-0.297909	0.589	0.695	0.107678
2810410L24Rik	4.58e-06	-0.78048	0.118	0.203	0.108184
Golga4	4.58e-06	-0.324276	0.583	0.7	0.108292
Clec14a	4.6e-06	-0.314513	0.806	0.89	0.108634
Mmp15	4.65e-06	-0.277432	0.738	0.824	0.109823
Frk	4.69e-06	-1.07522	0.086	0.159	0.110724
Ramac	4.69e-06	0.373881	0.545	0.457	0.110923
Vdac1	4.7e-06	0.329663	0.739	0.703	0.11108
Ube2j2	4.7e-06	0.407976	0.607	0.551	0.111153
Bst2	4.74e-06	0.257168	0.919	0.921	0.112066
Megf6	4.75e-06	0.488389	0.55	0.487	0.112185
Tnfaip1	4.82e-06	0.306712	0.806	0.793	0.1139
9530026P05Rik	4.83e-06	-0.753189	0.161	0.25	0.114177
Adam10	4.85e-06	-0.259888	0.767	0.843	0.114709
Zswim6	4.88e-06	-0.227465	0.931	0.952	0.11525
Ppm1j	4.88e-06	1.17093	0.125	0.06	0.115351
Rpl18a	4.9e-06	0.191362	0.977	0.976	0.115707
Fam136a	4.98e-06	0.880052	0.204	0.126	0.117674
Banf1	5.04e-06	0.438695	0.596	0.556	0.118977
Tbrg1	5.05e-06	0.373789	0.691	0.672	0.119362
Agmo	5.06e-06	1.61177	0.111	0.051	0.119509
Ndufb3	5.09e-06	0.265379	0.791	0.776	0.12028
Cdh13	5.12e-06	0.69724	0.324	0.229	0.12086
Txndc9	5.12e-06	0.451193	0.545	0.48	0.120935
Rpp21	5.17e-06	0.591643	0.452	0.372	0.122193
Acot13	5.18e-06	0.672825	0.335	0.251	0.122369
Bptf	5.21e-06	-0.208478	0.811	0.87	0.123202
Lsm3	5.23e-06	0.75396	0.327	0.249	0.123603
Sptlc2	5.23e-06	-0.347298	0.659	0.715	0.123636
Gm15417	5.26e-06	-1.17419	0.059	0.124	0.124166
Ndufa10	5.26e-06	0.412898	0.616	0.571	0.124263
Nt5dc2	5.26e-06	1.2674	0.103	0.045	0.124316
Uhrf1	5.33e-06	1.45258	0.098	0.042	0.125892
Marf1	5.39e-06	-0.275712	0.452	0.585	0.127319
Psmb2	5.4e-06	0.285272	0.747	0.722	0.12753
Cfap36	5.41e-06	-0.448165	0.295	0.415	0.127825
Gsk3b	5.46e-06	-0.163547	0.942	0.964	0.128927
Mcts2	5.55e-06	0.879848	0.236	0.155	0.131077
Serinc5	5.6e-06	-0.542356	0.212	0.316	0.132362
Eif5b	5.62e-06	0.32461	0.776	0.748	0.13271
Fcf1	5.62e-06	0.557107	0.432	0.353	0.13274
Ctps	5.69e-06	0.61873	0.296	0.201	0.134473
Ogt	5.76e-06	-0.322244	0.647	0.759	0.136176
Trappc9	5.79e-06	-0.308299	0.448	0.564	0.136748
Fam49a	5.79e-06	-0.643281	0.175	0.276	0.136797
Magi1	5.82e-06	-0.425146	0.589	0.686	0.137576
Prpf38a	5.83e-06	0.61317	0.38	0.306	0.137646
Rrbp1	5.86e-06	0.214204	0.965	0.965	0.138445
Ndufaf8	5.87e-06	0.524619	0.44	0.358	0.138608
Sox18	5.95e-06	-0.216506	0.734	0.834	0.14052
Sf3a1	5.98e-06	0.589306	0.408	0.323	0.141229
Fosl2	5.98e-06	0.759634	0.374	0.286	0.14139
Fam219a	5.99e-06	-0.218863	0.662	0.765	0.141415
Kti12	6.02e-06	0.681297	0.331	0.248	0.142186
Cops4	6.08e-06	0.420628	0.61	0.555	0.14365
Fancg	6.18e-06	-1.6955	0.023	0.07	0.146041
Med21	6.19e-06	0.501471	0.533	0.478	0.146157
Nt5c3b	6.19e-06	0.723961	0.311	0.226	0.146247
Epha4	6.19e-06	-0.550159	0.54	0.624	0.146327
Ipo5	6.2e-06	0.523738	0.475	0.388	0.146607
Tmem176b	6.22e-06	-0.295556	0.874	0.913	0.146851
Mob4	6.3e-06	0.288971	0.763	0.735	0.148898
Cpd	6.3e-06	-0.218309	0.909	0.945	0.14896
Plpp3	6.33e-06	-0.246693	0.766	0.836	0.14958
Rabggtb	6.35e-06	0.460792	0.508	0.422	0.149974
Cd24a	6.46e-06	-0.756868	0.384	0.469	0.152648
Urm1	6.66e-06	0.711767	0.343	0.26	0.157368
Dbf4	6.68e-06	0.905069	0.207	0.128	0.157884
Lmbrd1	6.73e-06	-0.372995	0.467	0.583	0.158978
Mylip	6.91e-06	-0.541473	0.414	0.512	0.163326
Zhx3	6.92e-06	-0.419547	0.239	0.349	0.163594
Mtus1	6.94e-06	-0.310468	0.756	0.852	0.163978
Spdl1	6.98e-06	1.82043	0.067	0.022	0.165015
Ubr3	6.99e-06	-0.274348	0.764	0.838	0.165171
Smc4	7.08e-06	0.565953	0.495	0.424	0.167222
Chd9	7.15e-06	-0.268964	0.647	0.741	0.16887
Nbr1	7.15e-06	-0.345143	0.503	0.609	0.168968
Xlr5a	7.24e-06	-0.110602	0.084	0.16	0.171099
L3mbtl3	7.29e-06	0.534359	0.736	0.72	0.17213
Adgrl3	7.31e-06	-0.36217	0.947	0.96	0.172826
Itga9	7.32e-06	0.673557	0.345	0.253	0.172953
Mid1ip1	7.36e-06	0.632805	0.496	0.421	0.173983
Sap18	7.41e-06	0.328437	0.758	0.737	0.17507
Tmco1	7.45e-06	-0.244312	0.768	0.86	0.176106
Denr	7.55e-06	0.383815	0.635	0.599	0.178407
Map3k1	7.55e-06	-0.416713	0.364	0.484	0.178463
Fam117b	7.58e-06	-0.294475	0.616	0.706	0.179016
Myh10	7.6e-06	0.78086	0.204	0.124	0.179623
Gm43111	7.67e-06	-0.947785	0.052	0.114	0.181127
Rae1	7.69e-06	0.58247	0.414	0.335	0.181588
Prpf40a	7.82e-06	0.231051	0.816	0.801	0.184694
Ppp1r15a	7.87e-06	0.711412	0.46	0.381	0.185963
Atp8a1	8.04e-06	-0.425946	0.771	0.805	0.189946
Ywhaq	8.07e-06	0.232701	0.869	0.891	0.190593
Stil	8.09e-06	1.45913	0.053	0.014	0.191075
Pus1	8.1e-06	0.782202	0.239	0.16	0.191343
Adrb1	8.17e-06	-0.239054	0.816	0.897	0.193135
Mettl27	8.18e-06	-0.979585	0.062	0.127	0.193196
Hnrnpu	8.18e-06	0.201365	0.957	0.948	0.193346
Rpp40	8.2e-06	1.85593	0.053	0.014	0.19378
Zfc3h1	8.21e-06	-0.277193	0.611	0.716	0.194086
Prelid1	8.25e-06	0.400272	0.693	0.679	0.194865
Sat2	8.26e-06	1.90885	0.068	0.023	0.195165
Irf2	8.27e-06	-0.240133	0.848	0.902	0.195416
Slc20a2	8.35e-06	-0.485831	0.212	0.309	0.197395
Ptk2	8.38e-06	-0.16356	0.945	0.972	0.197939
Zcchc10	8.42e-06	0.608823	0.406	0.321	0.198972
Mrpl11	8.44e-06	0.557713	0.426	0.351	0.199436
Ctdspl	8.52e-06	-0.716219	0.242	0.338	0.201372
Selenof	8.55e-06	0.227252	0.893	0.922	0.202043
Id3	8.56e-06	0.355957	0.911	0.943	0.202141
Emilin1	8.57e-06	-0.328445	0.481	0.613	0.202393
Mgat4b	8.69e-06	0.386444	0.628	0.572	0.205289
Tpst2	8.78e-06	0.301387	0.758	0.719	0.207425
Spata13	8.81e-06	0.770962	0.285	0.198	0.208139
Uqcrh	8.89e-06	0.23012	0.887	0.89	0.210003
Tppp3	8.94e-06	-0.695946	0.278	0.376	0.211175
Stub1	8.97e-06	0.425043	0.602	0.538	0.211831
Prss12	8.97e-06	0.551396	0.407	0.312	0.211941
Cep164	9.02e-06	-0.353703	0.234	0.347	0.213037
Gart	9.05e-06	0.788542	0.264	0.184	0.213753
Ndufa11	9.21e-06	0.289514	0.768	0.748	0.217724
Pkn3	9.23e-06	-0.438558	0.421	0.536	0.218204
Golgb1	9.24e-06	-0.191592	0.597	0.724	0.218408
Foxd2os	9.27e-06	0.767596	0.181	0.105	0.219139
Gbp8	9.28e-06	-0.417485	0.271	0.383	0.219375
Rgs12	9.39e-06	-0.236205	0.872	0.924	0.22178
Anapc15	9.55e-06	0.957892	0.199	0.126	0.225731
Vwa8	9.57e-06	-0.38836	0.475	0.59	0.226047
Rab40c	9.62e-06	-0.375823	0.314	0.431	0.227234
Dnajc3	9.69e-06	-0.245818	0.68	0.784	0.229059
Atf2	9.73e-06	-0.319238	0.475	0.585	0.229974
Asb3	9.75e-06	-0.492329	0.23	0.334	0.23029
Eif1ax	9.75e-06	0.400934	0.655	0.635	0.230294
Mknk1	9.75e-06	-0.359483	0.288	0.412	0.230305
Nat10	9.81e-06	1.00622	0.208	0.134	0.231793
Mlec	9.97e-06	-0.489839	0.306	0.422	0.235631
Map2k5	1e-05	-0.283041	0.506	0.628	0.237365
Tcf19	1.01e-05	1.80107	0.057	0.016	0.23763
Ctsf	1.01e-05	-1.81347	0.014	0.053	0.238307
Slc44a2	1.01e-05	-0.329647	0.406	0.534	0.238815
Tspan18	1.01e-05	-0.232875	0.866	0.937	0.239686
Hgf	1.05e-05	-0.806743	0.147	0.233	0.248117
Foxo1	1.05e-05	-0.45683	0.528	0.636	0.248811
Slc49a4	1.06e-05	-0.544277	0.19	0.287	0.249362
Ralgps2	1.06e-05	-1.12866	0.063	0.127	0.249447
Ylpm1	1.06e-05	-0.223949	0.482	0.601	0.25002
Lrp1b	1.06e-05	-0.638342	0.225	0.328	0.251074
Dnm2	1.07e-05	-0.19316	0.822	0.905	0.253706
Dld	1.07e-05	0.451408	0.518	0.452	0.253861
Isca2	1.09e-05	0.5996	0.401	0.323	0.257035
Brk1	1.09e-05	0.349631	0.763	0.79	0.258236
Rnf13	1.12e-05	-0.304935	0.358	0.483	0.263979
Tnfaip2	1.12e-05	1.18274	0.217	0.142	0.264499
Gpatch2	1.12e-05	-0.453623	0.339	0.452	0.26459
Cebpz	1.12e-05	0.398866	0.602	0.538	0.265754
Rapgef1	1.13e-05	0.348714	0.851	0.841	0.267521
Gm21887	1.14e-05	0.670238	0.241	0.157	0.270419
Gm49959	1.15e-05	-0.993271	0.044	0.101	0.270914
Zfand5	1.15e-05	0.281084	0.854	0.822	0.272248
Cdr2	1.16e-05	0.618761	0.344	0.26	0.273378
Erf	1.17e-05	0.62839	0.414	0.337	0.27744
Dnajc7	1.18e-05	0.328498	0.746	0.719	0.277959
Msrb3	1.18e-05	-0.231454	0.754	0.845	0.278574
Bscl2	1.19e-05	-0.678397	0.166	0.257	0.280513
6430548M08Rik	1.19e-05	-0.393033	0.52	0.607	0.281039
Ccdc152	1.19e-05	-1.55713	0.033	0.084	0.281948
Kdm5d	1.2e-05	0.732684	0.195	0.121	0.282684
Ptpn18	1.22e-05	0.587079	0.436	0.37	0.287258
Dpm1	1.22e-05	0.346203	0.662	0.599	0.287951
Tmem241	1.22e-05	-0.366001	0.306	0.416	0.288509
Ddit3	1.22e-05	0.649011	0.319	0.233	0.288762
Mrps11	1.22e-05	0.738461	0.339	0.264	0.288989
Sdcbp	1.22e-05	0.205592	0.928	0.926	0.289283
Zfp46	1.23e-05	-0.50673	0.378	0.49	0.289645
Prrg1	1.23e-05	-0.506627	0.455	0.562	0.289904
Nudt9	1.23e-05	0.581448	0.408	0.326	0.290036
Ndufs3	1.23e-05	0.429825	0.581	0.541	0.290734
Lamtor3	1.25e-05	0.419596	0.55	0.48	0.296369
Ppp3cc	1.26e-05	-0.609856	0.149	0.237	0.296746
Rce1	1.26e-05	0.652053	0.327	0.249	0.296966
Fbxl4	1.26e-05	-0.563582	0.159	0.25	0.298423
Hebp1	1.27e-05	1.53515	0.078	0.03	0.299168
Unc13b	1.27e-05	-0.428894	0.389	0.499	0.300104
Relch	1.27e-05	-0.363793	0.44	0.555	0.300748
Rnf20	1.27e-05	-0.370848	0.39	0.513	0.300938
Nck2	1.28e-05	-0.481586	0.545	0.617	0.303541
Hykk	1.29e-05	-1.23484	0.037	0.09	0.304494
Kmt2d	1.29e-05	-0.246176	0.476	0.609	0.304557
AW146154	1.3e-05	-0.876762	0.103	0.179	0.306651
Agfg1	1.3e-05	-0.219854	0.898	0.933	0.306667
Galnt2	1.3e-05	-0.364802	0.355	0.469	0.307424
Lin52	1.32e-05	-0.536616	0.204	0.303	0.311313
Mmp2	1.32e-05	-1.40979	0.029	0.078	0.312524
Zfp462	1.32e-05	-0.518383	0.399	0.499	0.31305
Xpo1	1.32e-05	0.337875	0.655	0.6	0.313055
Kdsr	1.33e-05	-0.408385	0.319	0.428	0.313149
Tmem184c	1.33e-05	-0.428235	0.219	0.323	0.314017
Adgrl1	1.33e-05	-0.233032	0.645	0.733	0.31457
Ybx1	1.33e-05	0.170226	0.984	0.984	0.315149
Psmg3	1.36e-05	0.661406	0.302	0.223	0.320662
Grrp1	1.36e-05	-0.620971	0.2	0.294	0.320712
Mrs2	1.37e-05	-0.416081	0.343	0.456	0.323234
Adam17	1.37e-05	-0.247379	0.484	0.612	0.324722
Bst1	1.39e-05	-1.05096	0.062	0.124	0.328214
Mustn1	1.4e-05	-0.562119	0.157	0.245	0.331835
Bloc1s1	1.42e-05	-0.292821	0.398	0.52	0.335671
Rpp38	1.43e-05	0.983738	0.174	0.103	0.337354
Tbc1d1	1.43e-05	0.575616	0.39	0.301	0.337461
Eva1c	1.43e-05	1.71912	0.076	0.029	0.338547
Cacnb2	1.43e-05	-0.711161	0.106	0.183	0.338889
Snx14	1.45e-05	-0.562438	0.203	0.301	0.341683
Lrmda	1.46e-05	-0.346112	0.508	0.593	0.343826
Cenpf	1.46e-05	1.2336	0.087	0.036	0.343844
Elk3	1.46e-05	-0.26475	0.877	0.927	0.344982
Nrxn2	1.47e-05	-0.641478	0.088	0.159	0.347383
Map1lc3a	1.48e-05	-0.293014	0.61	0.707	0.349807
Ids	1.5e-05	-0.435528	0.203	0.303	0.35454
Pdgfb	1.51e-05	0.268329	0.947	0.944	0.356392
Cebpg	1.51e-05	0.370777	0.581	0.529	0.357052
Maoa	1.52e-05	-0.324509	0.606	0.705	0.359432
Hnrnpa2b1	1.52e-05	0.204785	0.961	0.963	0.359946
Psmb9	1.53e-05	0.680605	0.39	0.32	0.360993
Golga5	1.53e-05	-0.468784	0.233	0.343	0.361466
Tasor	1.53e-05	-0.213313	0.601	0.71	0.361679
Psmc5	1.53e-05	0.388631	0.654	0.621	0.361748
Cisd2	1.54e-05	0.434786	0.588	0.535	0.363119
Wdr37	1.55e-05	-0.29408	0.487	0.615	0.365811
Hras	1.56e-05	0.355185	0.657	0.606	0.367801
Il1rapl1	1.57e-05	-1.58114	0.021	0.065	0.371534
Hs3st1	1.58e-05	-0.604637	0.203	0.297	0.372526
Gls	1.61e-05	0.362903	0.775	0.743	0.379458
Tiprl	1.62e-05	0.484308	0.497	0.427	0.381713
Ttf1	1.64e-05	-0.520205	0.189	0.288	0.387688
Rnd3	1.64e-05	0.735132	0.209	0.13	0.388074
Eif4e	1.64e-05	0.383674	0.601	0.553	0.388233
Psme1	1.66e-05	0.326482	0.801	0.777	0.39243
Ppp1r12b	1.66e-05	-0.357031	0.373	0.494	0.393095
Dnajc1	1.67e-05	-0.205535	0.776	0.843	0.393645
Zdhhc15	1.69e-05	-0.783309	0.087	0.158	0.39874
Psmb4	1.69e-05	0.30537	0.777	0.791	0.398875
Fau	1.7e-05	0.16523	0.981	0.985	0.401174
Anks1	1.72e-05	-0.233096	0.777	0.864	0.405542
Atp6ap2	1.73e-05	0.41276	0.627	0.593	0.409834
Sik2	1.75e-05	-0.432645	0.393	0.498	0.413558
Rgs14	1.76e-05	-1.57338	0.028	0.074	0.416813
Ech1	1.78e-05	0.475149	0.547	0.483	0.420407
Atpif1	1.79e-05	0.281914	0.884	0.886	0.422704
Rad54l2	1.79e-05	-0.386734	0.325	0.438	0.422748
Sec11a	1.79e-05	0.375814	0.637	0.606	0.423981
Depdc5	1.79e-05	-0.424036	0.296	0.401	0.423998
Stim1	1.81e-05	-0.56172	0.151	0.238	0.427286
Chordc1	1.81e-05	0.430371	0.641	0.586	0.427657
Tnfrsf11b	1.82e-05	-0.643784	0.058	0.12	0.429732
Nap1l1	1.83e-05	0.316106	0.77	0.731	0.431864
Pop7	1.85e-05	0.50065	0.406	0.331	0.437243
Rictor	1.85e-05	-0.279285	0.612	0.719	0.437342
Mdn1	1.86e-05	0.549773	0.465	0.387	0.439233
Nol7	1.87e-05	0.270813	0.835	0.826	0.441652
E130006D01Rik	1.9e-05	1.55981	0.053	0.015	0.44859
Slc24a4	1.9e-05	-0.384026	0.17	0.26	0.449271
Mad2l1	1.93e-05	1.61197	0.077	0.03	0.454872
Tcf7l1	1.93e-05	-0.535843	0.282	0.38	0.456861
Mvb12a	1.94e-05	0.488426	0.509	0.445	0.457758
Chrac1	1.94e-05	0.557262	0.453	0.384	0.458479
Chchd6	1.95e-05	0.826239	0.212	0.137	0.461334
Tbcel	1.96e-05	-0.446289	0.224	0.321	0.462636
Socs3	1.96e-05	-0.679063	0.301	0.393	0.464016
Qpct	1.97e-05	1.65602	0.083	0.035	0.466289
Vopp1	1.99e-05	-0.307842	0.273	0.388	0.471041
Prr13	2.02e-05	-0.446604	0.228	0.327	0.477813
Ndufa3	2.03e-05	0.337263	0.766	0.752	0.480105
Prdx4	2.04e-05	0.477702	0.524	0.462	0.482953
Etv5	2.05e-05	-0.322517	0.071	0.136	0.483501
Senp7	2.06e-05	-0.325762	0.335	0.45	0.48685
Nova1	2.08e-05	-0.888072	0.185	0.272	0.491208
Gmpr2	2.11e-05	0.646642	0.277	0.197	0.497397
Emc8	2.12e-05	0.406115	0.443	0.374	0.499749
Pcdhac2	2.13e-05	-0.859833	0.067	0.13	0.50272
Acsl4	2.17e-05	-0.302108	0.397	0.515	0.513539
Trpv4	2.18e-05	-1.65506	0.025	0.07	0.5157
Erlec1	2.19e-05	-0.29629	0.36	0.488	0.517361
U2surp	2.21e-05	0.268327	0.782	0.742	0.522281
Atp2b4	2.23e-05	-0.980934	0.034	0.084	0.525935
Srsf9	2.23e-05	0.447917	0.625	0.603	0.526425
Hoxb2	2.24e-05	0.967133	0.166	0.099	0.528137
Bola3	2.25e-05	0.482849	0.499	0.433	0.532353
Mrps6	2.26e-05	0.770843	0.29	0.214	0.533386
Chn2	2.27e-05	-0.855299	0.117	0.192	0.535449
Sys1	2.27e-05	0.494296	0.523	0.469	0.536049
Lmntd1	2.27e-05	-0.469361	0.292	0.386	0.536759
1700025G04Rik	2.29e-05	0.694324	0.242	0.163	0.541361
Pcca	2.33e-05	-0.481856	0.319	0.426	0.551613
Arhgef18	2.37e-05	-0.457776	0.227	0.322	0.561112
Castor2	2.38e-05	-1.0213	0.094	0.164	0.561571
Ube2r2	2.38e-05	-0.262485	0.7	0.795	0.562687
Tsfm	2.39e-05	0.563899	0.361	0.285	0.564022
4930444A19Rik	2.39e-05	-0.684418	0.099	0.174	0.565565
Rapgef4	2.43e-05	-0.254129	0.772	0.842	0.57409
Morrbid	2.46e-05	0.288785	0.73	0.648	0.581622
Pdap1	2.47e-05	0.29039	0.787	0.774	0.584297
Tmeff1	2.48e-05	-0.340694	0.523	0.619	0.586036
Btbd9	2.48e-05	-0.275645	0.754	0.813	0.587077
Cdca8	2.51e-05	1.66331	0.062	0.021	0.594061
Comtd1	2.53e-05	0.857137	0.23	0.157	0.597318
9330185C12Rik	2.55e-05	-1.44029	0.016	0.056	0.603664
Dctpp1	2.56e-05	0.82716	0.243	0.172	0.604724
Znrf2	2.57e-05	-0.339641	0.398	0.513	0.60676
Junb	2.57e-05	0.32684	0.756	0.679	0.607584
Nfkbia	2.57e-05	0.505991	0.747	0.73	0.608348
2310009B15Rik	2.59e-05	0.75517	0.305	0.235	0.612432
Ldha	2.59e-05	0.401083	0.681	0.681	0.612762
Usp13	2.61e-05	-2.05978	0.02	0.062	0.617372
Mbtd1	2.64e-05	-0.414113	0.505	0.584	0.62269
Gbp4	2.64e-05	-0.514069	0.363	0.452	0.624473
Grk2	2.66e-05	0.401998	0.537	0.473	0.627853
Acvr2b	2.67e-05	-0.429784	0.108	0.186	0.630003
Adamts1	2.68e-05	0.429412	0.696	0.633	0.632287
Srpk1	2.68e-05	0.458314	0.518	0.46	0.633313
4930503L19Rik	2.7e-05	0.434639	0.549	0.488	0.638499
Tmem106b	2.71e-05	-0.358139	0.442	0.563	0.639199
Wwp1	2.71e-05	-0.30274	0.482	0.586	0.639297
Has2os	2.72e-05	1.27386	0.102	0.049	0.642253
Pogk	2.73e-05	0.855972	0.217	0.144	0.644336
Ralgapa1	2.73e-05	-0.229105	0.674	0.797	0.646065
Gbf1	2.74e-05	-0.245806	0.606	0.71	0.647858
Rbfox2	2.76e-05	-0.127314	0.898	0.927	0.652836
Parp4	2.78e-05	-0.303174	0.437	0.553	0.655786
Mpc2	2.79e-05	0.433051	0.623	0.58	0.659242
Eif4ebp2	2.79e-05	-0.28455	0.571	0.681	0.659403
Ube2v2	2.79e-05	0.427343	0.537	0.473	0.659714
Arid4a	2.83e-05	-0.285872	0.565	0.65	0.668118
Bysl	2.83e-05	0.582863	0.316	0.24	0.668202
Ap2s1	2.84e-05	0.319498	0.661	0.599	0.670785
Tbcb	2.84e-05	0.350072	0.671	0.616	0.671493
1700123O20Rik	2.84e-05	0.569005	0.368	0.295	0.671664
Atf5	2.87e-05	0.848377	0.19	0.12	0.677047
Arf1	2.92e-05	0.184471	0.941	0.949	0.689226
Rpl31	2.95e-05	0.181399	0.947	0.952	0.697966
Ap2a2	2.97e-05	-0.290194	0.661	0.752	0.702894
Fbxo32	3.02e-05	-1.40636	0.019	0.059	0.712937
Kdm3a	3.03e-05	-0.34203	0.345	0.453	0.715847
Ankrd37	3.03e-05	0.924287	0.263	0.191	0.715918
Filip1	3.03e-05	-0.419943	0.411	0.51	0.716724
Sh3bgrl2	3.06e-05	-0.599653	0.179	0.266	0.723341
Znhit6	3.07e-05	0.663432	0.315	0.237	0.724643
Mapk8	3.08e-05	-0.327554	0.406	0.52	0.727872
Mansc1	3.09e-05	-0.53018	0.166	0.256	0.729164
Camk2n1	3.11e-05	-0.41946	0.385	0.486	0.734791
Nxpe2	3.15e-05	-0.581555	0.112	0.192	0.744135
Snx25	3.16e-05	-0.504907	0.38	0.477	0.746946
Myo1d	3.17e-05	-0.257611	0.649	0.74	0.74851
AW554918	3.18e-05	-0.272584	0.495	0.597	0.751957
Birc5	3.2e-05	2.26096	0.053	0.016	0.755705
Kank4	3.23e-05	-0.780834	0.055	0.114	0.7643
Ulk1	3.27e-05	-0.401466	0.213	0.314	0.772562
Mbd3	3.28e-05	0.461884	0.528	0.464	0.77604
Ndrg3	3.31e-05	-0.349043	0.248	0.352	0.781304
Plcb4	3.36e-05	-0.263356	0.608	0.683	0.792778
Sinhcaf	3.38e-05	0.502864	0.474	0.412	0.799093
Pink1	3.39e-05	-0.328587	0.263	0.371	0.79987
Anxa3	3.41e-05	0.199437	0.962	0.969	0.806653
Rbm41	3.42e-05	-0.481441	0.286	0.385	0.807044
Myl9	3.42e-05	1.27831	0.098	0.047	0.807719
Pou2f1	3.43e-05	-0.214779	0.492	0.605	0.809263
Adam9	3.43e-05	-0.417721	0.205	0.301	0.809592
Pmpcb	3.44e-05	0.486517	0.438	0.376	0.812623
Pgp	3.45e-05	0.546987	0.451	0.39	0.814978
Hist1h2ae	3.49e-05	1.38639	0.115	0.059	0.824979
Ica1	3.52e-05	-0.209717	0.786	0.849	0.832
Fam124b	3.54e-05	-0.435794	0.191	0.283	0.835955
Cap1	3.55e-05	0.275999	0.79	0.772	0.837916
Zfp36l1	3.58e-05	-0.3031	0.616	0.701	0.846078
Slc25a1	3.6e-05	-0.424396	0.142	0.229	0.851736
Tmem14c	3.61e-05	0.358428	0.709	0.68	0.85273
Ptrhd1	3.61e-05	0.634346	0.286	0.208	0.852763
[truncated: 7,533 more rows]
