# Supplementary material for: p53 maintains lineage fidelity during lung capillary injury-repair in neonatal hyperoxia
Source: JCI Insight. 2025 Aug 5;10(17):e182880. doi: 10.1172/jci.insight.182880 (PMC12487676; doi:10.1172/jci.insight.182880)
Supplement: Supplemental table 4 [file jciinsight-10-182880-s211.xlsx]

## Sheet: TableS4
	p_val	avg_log2FC	pct.1	pct.2	p_val_adj
Hexb	0	-2.51508	0.812	0.997	0
Gm42418	1.39472e-303	-1.73405	1	1	3.35737e-299
Il31ra	5.74423e-300	-2.2298	0.833	0.996	1.38275e-295
Camk1d	1.47377e-292	-1.94359	0.939	0.998	3.54766e-288
Gm48099	1.55605e-290	-2.98579	0.374	0.971	3.74572e-286
Cmss1	1.85493e-279	-1.64735	1	1	4.46518e-275
Cdk8	9.52305e-264	-1.63758	0.959	0.999	2.29239e-259
Gphn	2.16391e-263	-1.48501	0.991	0.999	5.20897e-259
H3f3b	3.03619e-252	2.06114	0.985	0.979	7.30871e-248
Eif1	1.01678e-241	1.97923	0.991	0.985	2.44759e-237
Scn7a	1.10382e-231	-2.2016	0.717	0.992	2.65711e-227
Lars2	1.90425e-231	-1.26374	0.992	0.999	4.58391e-227
Ubb	4.29104e-231	1.50701	0.982	0.979	1.03294e-226
Rps2	5.91734e-225	2.35159	0.987	0.963	1.42442e-220
Gm19951	2.04631e-221	-2.47957	0.289	0.889	4.92587e-217
Sema3c	1.60313e-218	-2.19625	0.79	0.978	3.85906e-214
Ftl1	1.44849e-211	2.55199	0.989	0.972	3.48681e-207
Piezo2	6.44935e-208	-1.77243	0.791	0.974	1.55249e-203
Smarca2	5.59189e-207	-2.05755	0.625	0.975	1.34608e-202
Nckap5	1.40013e-204	-2.29159	0.617	0.972	3.37039e-200
Rplp0	2.08199e-204	1.57298	0.985	0.975	5.01177e-200
Sema6a	3.59469e-203	-2.04314	0.564	0.967	8.65313e-199
Tmsb4x	1.68607e-200	1.73264	0.997	0.995	4.0587e-196
Rpl32	8.45766e-199	1.49759	0.986	0.982	2.03593e-194
Cyth3	3.8729e-195	-1.702	0.745	0.976	9.32283e-191
Pitpnc1	1.02354e-192	-1.62525	0.803	0.978	2.46387e-188
Clic1	1.13389e-192	1.38926	0.971	0.94	2.7295e-188
Ppia	1.33343e-192	1.21662	0.986	0.985	3.20982e-188
Arap2	3.69479e-191	-1.81336	0.576	0.958	8.8941e-187
Epas1	1.71587e-190	-1.40213	0.926	0.997	4.13045e-186
Rpl13	7.15455e-185	1.18563	0.992	0.995	1.72224e-180
Gm15564	1.44384e-184	-1.57603	0.659	0.965	3.47561e-180
Gng5	1.60398e-184	1.26247	0.971	0.954	3.8611e-180
Btf3	1.18433e-183	1.43089	0.953	0.915	2.85091e-179
Prickle2	5.42411e-183	-2.58359	0.571	0.934	1.30569e-178
Prkce	2.00785e-182	-1.60952	0.752	0.964	4.8333e-178
Msi2	1.11565e-181	-1.76534	0.653	0.964	2.68559e-177
Ptprg	1.19623e-181	-1.53254	0.866	0.976	2.87957e-177
Pfn1	3.24692e-180	1.48984	0.965	0.943	7.81599e-176
Ankrd44	2.07852e-179	-2.16575	0.431	0.913	5.00342e-175
Bmpr2	2.73278e-179	-1.35794	0.894	0.989	6.57835e-175
Rpl9	6.41206e-179	1.37193	0.975	0.956	1.54351e-174
Eif5a	2.091e-178	1.96487	0.905	0.793	5.03345e-174
Ehd4	1.13018e-177	-1.24031	0.922	0.996	2.72057e-173
Thbd	4.95043e-177	-1.72539	0.636	0.967	1.19167e-172
Rps18	9.76669e-176	1.40884	0.976	0.972	2.35104e-171
Rhoc	1.89662e-175	1.97678	0.945	0.886	4.56555e-171
Ctnnd1	9.81192e-174	-1.3132	0.829	0.973	2.36193e-169
Fth1	2.3076e-172	1.8502	0.981	0.961	5.55486e-168
Tspan7	2.66519e-170	-1.36766	0.841	0.992	6.41564e-166
Gm10076	3.7125e-170	1.53686	0.957	0.911	8.93674e-166
Rpl15	7.51392e-170	1.2463	0.971	0.965	1.80875e-165
Rpsa	1.49578e-169	1.47681	0.985	0.976	3.60064e-165
Arl15	4.71596e-169	-1.78241	0.767	0.974	1.13523e-164
Calcrl	3.49581e-167	-1.63724	0.847	0.993	8.41512e-163
Shank3	1.71893e-165	-1.60151	0.566	0.939	4.1378e-161
Cdk14	1.14019e-164	-1.72917	0.693	0.941	2.74466e-160
Tmtc2	1.91052e-164	-2.01596	0.639	0.941	4.599e-160
Eln	3.02187e-164	-2.07941	0.461	0.933	7.27426e-160
mt-Nd4	2.31319e-162	-1.2401	0.975	0.976	5.56831e-158
Hint1	4.29977e-162	1.52015	0.941	0.879	1.03504e-157
Arhgef12	1.16285e-161	-1.17977	0.924	0.986	2.79921e-157
Chchd2	2.87064e-159	1.10297	0.975	0.965	6.9102e-155
Rpl11	2.98475e-159	1.15673	0.985	0.982	7.18488e-155
Egfl7	1.12852e-158	1.59927	0.989	0.991	2.71657e-154
Rpl19	1.57975e-158	1.03177	0.984	0.975	3.80279e-154
Arhgef3	1.82105e-158	-1.4894	0.811	0.971	4.38363e-154
Rps5	2.82995e-158	1.28927	0.98	0.972	6.81225e-154
Esd	7.69791e-155	3.65285	0.852	0.667	1.85304e-150
Tspo	9.27107e-155	1.9292	0.902	0.748	2.23173e-150
Sh3pxd2a	2.22148e-154	-1.61347	0.542	0.923	5.34756e-150
AY036118	4.64225e-154	-1.40244	0.994	0.999	1.11748e-149
Elob	2.02112e-153	1.18242	0.956	0.932	4.86525e-149
Mcc	2.13853e-153	-1.51331	0.751	0.962	5.14787e-149
Pcdh17	3.58933e-152	-1.38615	0.911	0.988	8.64023e-148
Ptgfrn	4.73596e-152	-1.64293	0.446	0.922	1.14004e-147
Ncald	5.13379e-152	-2.39145	0.308	0.813	1.23581e-147
Rps3	2.34477e-151	1.20448	0.975	0.969	5.64432e-147
Rpl21	5.26791e-151	1.14477	0.974	0.961	1.26809e-146
Foxp1	5.01792e-150	-1.37938	0.85	0.983	1.20791e-145
Rpl18	1.09019e-149	1.14337	0.975	0.966	2.6243e-145
Lyn	1.11727e-149	-1.33757	0.737	0.97	2.68949e-145
Naca	4.65554e-149	1.10656	0.958	0.948	1.12068e-144
Ubc	1.32029e-148	1.34984	0.968	0.951	3.17821e-144
Rpl3	6.65624e-148	1.21906	0.963	0.951	1.60229e-143
Rpl29	1.98368e-147	1.21508	0.956	0.943	4.77512e-143
Fmo1	2.70764e-147	-1.44784	0.337	0.902	6.51783e-143
Sptbn1	4.17295e-147	-0.792126	0.993	0.997	1.00451e-142
Adgrf5	1.99392e-146	-0.96613	0.964	0.997	4.79976e-142
Ptprm	4.65909e-146	-1.45878	0.962	0.987	1.12154e-141
S100a6	1.21249e-145	3.43003	0.799	0.431	2.91869e-141
Pard3b	6.36227e-144	-1.64086	0.576	0.919	1.53152e-139
Arhgef15	2.19181e-143	-1.50149	0.51	0.927	5.27613e-139
Rpl27a	3.74233e-143	0.930086	0.987	0.99	9.00854e-139
Nme2	4.36833e-143	1.34814	0.946	0.914	1.05154e-138
Fendrr	5.36587e-142	-1.37416	0.699	0.957	1.29167e-137
Pde3a	7.42897e-142	-1.94017	0.582	0.926	1.7883e-137
Cyyr1	9.79329e-142	-1.36852	0.799	0.986	2.35744e-137
D8Ertd738e	5.16386e-141	1.43771	0.901	0.778	1.24304e-136
2410006H16Rik	5.26766e-141	2.96584	0.815	0.555	1.26803e-136
Rpl41	1.82783e-140	1.06271	0.992	0.988	4.39995e-136
Psma3	1.33069e-139	1.38308	0.916	0.861	3.20324e-135
Rps27a	1.55466e-139	1.09847	0.988	0.986	3.74237e-135
Dach1	1.76251e-139	-1.73793	0.796	0.958	4.2427e-135
Gnaq	6.62271e-139	-1.1421	0.802	0.969	1.59422e-134
Sat1	1.70237e-138	2.32755	0.872	0.681	4.09794e-134
Gapdh	2.1413e-138	1.75505	0.899	0.822	5.15454e-134
Selenof	1.10646e-137	1.13988	0.946	0.913	2.66347e-133
Podxl	1.64425e-137	-1.23685	0.802	0.979	3.95803e-133
Slco2a1	1.84745e-137	-1.46112	0.589	0.946	4.44718e-133
Snhg1	3.07585e-137	3.6513	0.756	0.398	7.40418e-133
Rpl8	4.62243e-137	0.990768	0.98	0.983	1.11271e-132
Ctsl	6.25954e-137	1.56689	0.921	0.8	1.5068e-132
Rbms1	1.14215e-136	-0.987484	0.95	0.99	2.74939e-132
Aprt	1.61725e-136	2.65008	0.792	0.504	3.89305e-132
Phlpp1	1.91029e-136	-1.67118	0.582	0.925	4.59845e-132
Cep85l	2.12985e-136	-1.6283	0.459	0.894	5.12696e-132
Rasal2	2.71451e-136	-1.37404	0.754	0.944	6.53437e-132
Gpx4	4.39361e-136	1.52675	0.904	0.829	1.05763e-131
Rpl12	1.38922e-134	1.6298	0.944	0.923	3.34413e-130
Mt1	3.31007e-134	5.25743	0.548	0.053	7.96801e-130
Psd3	4.13888e-134	-1.94458	0.549	0.902	9.96312e-130
Dpysl2	1.69147e-133	-1.31362	0.648	0.944	4.07171e-129
Rpl24	2.88208e-133	0.870078	0.982	0.987	6.93774e-129
Vav3	2.0934e-132	-1.74366	0.514	0.885	5.03924e-128
Ets1	3.71236e-132	-1.06483	0.884	0.984	8.9364e-128
Npm1	6.25253e-132	1.51257	0.922	0.887	1.50511e-127
Galnt18	9.2571e-132	-1.39768	0.645	0.946	2.22837e-127
Casz1	1.227e-131	-1.3682	0.533	0.925	2.95362e-127
Vim	1.22951e-131	1.05381	0.995	0.993	2.95968e-127
Sumo2	2.16671e-131	1.16568	0.934	0.893	5.21571e-127
Ppp1r14b	4.85755e-131	1.85142	0.839	0.634	1.16931e-126
Rps3a1	5.89971e-131	1.00609	0.974	0.976	1.42018e-126
Gas5	2.49354e-130	2.03035	0.909	0.849	6.00245e-126
Dlc1	2.76342e-130	-1.12388	0.802	0.976	6.6521e-126
Cavin2	4.15758e-130	-1.23879	0.866	0.988	1.00081e-125
Cox8a	2.62521e-129	1.07476	0.955	0.927	6.31941e-125
Ran	2.72045e-128	1.63859	0.87	0.749	6.54866e-124
Hip1	6.9325e-128	-1.31232	0.654	0.938	1.66879e-123
Arpc1b	7.21275e-128	1.46917	0.892	0.775	1.73625e-123
Sh3bgrl3	7.52941e-127	1.26395	0.93	0.892	1.81248e-122
Scn3b	1.10998e-126	-1.72229	0.36	0.841	2.67195e-122
Actg1	1.59348e-125	1.11295	0.99	0.985	3.83582e-121
Mmp15	2.81823e-125	-1.71547	0.306	0.818	6.78405e-121
Hpgd	8.89771e-125	-1.42007	0.442	0.931	2.14186e-120
Sipa1l1	1.27648e-123	-1.5445	0.461	0.887	3.07275e-119
Jund	1.55312e-123	1.53457	0.944	0.899	3.73866e-119
Eif5	2.18283e-123	1.92398	0.893	0.808	5.2545e-119
Cd63	4.96824e-123	3.43018	0.647	0.219	1.19595e-118
Rpl10a	9.54915e-123	1.34931	0.938	0.896	2.29867e-118
Heg1	4.80916e-122	-1.40669	0.675	0.949	1.15766e-117
Exoc4	8.55323e-122	-1.44564	0.714	0.924	2.05893e-117
Numb	1.00104e-121	-1.34698	0.721	0.938	2.40969e-117
Hmbox1	2.8616e-121	-1.30145	0.598	0.932	6.88844e-117
Atp5f1	3.39579e-121	1.20586	0.908	0.848	8.17436e-117
Psmb6	3.81793e-121	1.39919	0.873	0.733	9.19053e-117
Nfia	8.77032e-121	-1.47896	0.608	0.915	2.11119e-116
Dynll1	1.92289e-120	1.06362	0.982	0.973	4.62878e-116
Fgd5	2.24801e-120	-1.15778	0.684	0.95	5.41141e-116
Rbx1	3.51977e-120	1.1707	0.923	0.868	8.47279e-116
Clic5	3.65742e-120	-1.12676	0.802	0.975	8.80414e-116
Myo18a	6.05555e-120	-1.43161	0.533	0.891	1.45769e-115
Elmo1	8.50795e-120	-1.14151	0.866	0.961	2.04803e-115
Ifrd1	8.88649e-120	2.20215	0.808	0.546	2.13916e-115
AU020206	2.31888e-119	-2.4332	0.139	0.602	5.582e-115
Etl4	2.73443e-119	-1.68992	0.476	0.865	6.58232e-115
Bri3	9.75329e-119	1.40034	0.888	0.803	2.34781e-114
Zfp608	1.31346e-118	-1.54867	0.6	0.898	3.16177e-114
Itga1	1.65626e-118	-1.57294	0.584	0.927	3.98694e-114
Rpl36	6.49718e-118	0.906943	0.984	0.984	1.564e-113
Psmd8	9.75714e-118	1.84471	0.863	0.713	2.34874e-113
Ppp1r16b	1.03682e-117	-1.30319	0.594	0.927	2.49582e-113
Atp6v1g1	1.11275e-117	1.23089	0.905	0.848	2.67861e-113
Meis1	1.80409e-117	-1.79587	0.385	0.816	4.34281e-113
Myzap	4.53842e-117	-1.23258	0.689	0.953	1.09249e-112
Ptprk	6.97168e-117	-1.2956	0.799	0.945	1.67822e-112
Adgra3	7.61565e-117	-1.88161	0.263	0.746	1.83324e-112
mt-Co1	2.23386e-116	-0.869836	0.994	0.992	5.37736e-112
Gabarap	3.83394e-116	1.31161	0.903	0.852	9.22906e-112
St5	6.32683e-116	-1.33213	0.599	0.92	1.523e-111
S100a11	9.14973e-116	1.50371	0.903	0.822	2.20252e-111
Cox5a	3.07401e-115	1.33323	0.881	0.776	7.39977e-111
1110038B12Rik	3.39512e-115	3.36042	0.649	0.263	8.17274e-111
Agap1	3.64117e-115	-1.34616	0.544	0.9	8.76503e-111
Rasgef1a	5.4865e-115	-1.53757	0.394	0.854	1.32071e-110
Vdac2	8.65749e-115	1.25008	0.899	0.823	2.08403e-110
Fxyd5	2.584e-114	1.5437	0.888	0.74	6.22021e-110
Rpl26	3.47582e-114	0.931911	0.978	0.975	8.36701e-110
Ttc28	4.60134e-114	-1.29124	0.628	0.925	1.10764e-109
Rps13	1.03628e-113	0.984715	0.973	0.964	2.49452e-109
Txndc17	1.33588e-113	1.40968	0.869	0.753	3.21573e-109
Atp5g1	1.41798e-113	1.39776	0.878	0.759	3.41337e-109
mt-Nd2	1.69348e-113	-0.98694	0.973	0.978	4.07654e-109
Eif4a1	4.40828e-113	1.15821	0.95	0.927	1.06116e-108
Clta	4.76447e-113	1.18819	0.907	0.839	1.1469e-108
Rpl10	5.73656e-113	1.05787	0.959	0.933	1.3809e-108
Rpl7a	6.69094e-113	0.96472	0.962	0.956	1.61064e-108
Calm1	2.79054e-112	0.8715	0.986	0.99	6.71738e-108
2024-09-07	6.79008e-112	1.25452	0.929	0.901	1.63451e-107
Rpl28	9.8008e-112	0.957782	0.989	0.975	2.35925e-107
Emc6	2.05895e-111	1.84627	0.766	0.521	4.95632e-107
Antxr1	2.45977e-111	-1.48629	0.413	0.845	5.92115e-107
Hsp90ab1	2.75323e-111	0.728034	0.989	0.989	6.62757e-107
Srsf7	4.58277e-111	1.79492	0.811	0.605	1.10316e-106
Bcam	8.53646e-111	-1.52055	0.342	0.814	2.0549e-106
Cd36	1.98102e-110	-1.16904	0.75	0.966	4.7687e-106
Edf1	4.53595e-110	1.18606	0.897	0.821	1.09189e-105
Hipk2	6.13341e-110	-1.4067	0.491	0.883	1.47643e-105
Afap1l1	7.86661e-110	-0.942255	0.835	0.972	1.89365e-105
Ahr	1.16443e-109	-1.19872	0.652	0.949	2.80301e-105
Tomm20	3.21597e-109	1.28985	0.883	0.817	7.74147e-105
Rps28	6.01232e-109	0.9028	0.983	0.98	1.44728e-104
Pde4d	1.1472e-108	-1.24442	0.778	0.952	2.76154e-104
Tnfrsf12a	1.9622e-108	3.59942	0.592	0.18	4.72341e-104
Klf7	2.64357e-108	-0.979389	0.86	0.971	6.36359e-104
2610307P16Rik	2.71068e-108	-1.63787	0.497	0.856	6.52515e-104
Taldo1	2.99572e-108	2.88566	0.836	0.714	7.21131e-104
Add3	4.86495e-108	-1.17476	0.645	0.939	1.17109e-103
Chchd1	5.47179e-108	1.8107	0.779	0.564	1.31717e-103
Anxa5	5.69078e-108	1.52461	0.914	0.84	1.36989e-103
Anxa2	7.7975e-108	1.42983	0.92	0.88	1.87702e-103
Serf2	1.74931e-107	0.799563	0.972	0.978	4.21094e-103
Samd12	6.6084e-107	-1.94235	0.261	0.712	1.59077e-102
Anks1	1.71433e-106	-1.4198	0.418	0.839	4.12675e-102
Antxr2	5.30744e-106	-1.72265	0.538	0.849	1.27761e-101
Selenow	6.35384e-106	1.147	0.911	0.871	1.5295e-101
Eif6	1.00412e-105	1.88928	0.761	0.495	2.41713e-101
Casc4	1.1758e-105	-1.64625	0.314	0.77	2.83037e-101
Eif4ebp1	1.81702e-105	2.57916	0.673	0.315	4.37392e-101
Adgrl1	3.22943e-105	-1.64525	0.248	0.719	7.77388e-101
Rps10	3.77978e-105	0.922144	0.977	0.983	9.09869e-101
Atp5d	4.10575e-105	1.24599	0.88	0.755	9.88336e-101
Marcks	7.08206e-105	-1.03129	0.861	0.97	1.70479e-100
Macf1	7.8546e-105	-0.701429	0.968	0.988	1.89076e-100
Id3	1.32406e-104	1.46342	0.938	0.943	3.18727e-100
Ube2m	5.00966e-104	1.69941	0.79	0.581	1.20592e-99
Timm13	5.09989e-104	1.48271	0.83	0.68	1.22765e-99
Rbm3	1.89538e-103	1.17597	0.92	0.893	4.56256e-99
Myl6	1.90326e-103	0.838785	0.992	0.996	4.58152e-99
Rps24	3.54476e-103	0.837088	0.987	0.993	8.53294e-99
Tnfsf10	9.80249e-103	-1.18604	0.549	0.919	2.35966e-98
Uqcrb	1.54364e-102	0.975541	0.933	0.911	3.71584e-98
Aff3	2.7367e-102	-1.51596	0.772	0.941	6.58779e-98
Plin2	3.74152e-102	2.48945	0.704	0.401	9.00658e-98
Nin	6.57097e-102	-1.47962	0.405	0.823	1.58176e-97
Raph1	1.04569e-101	-1.25271	0.641	0.902	2.51719e-97
Cct4	1.08778e-101	1.56435	0.814	0.668	2.6185e-97
Tmcc3	1.90052e-101	-1.22693	0.566	0.891	4.57493e-97
Ssh2	5.85825e-101	-1.21861	0.597	0.897	1.4102e-96
Nf1	6.02086e-101	-1.34123	0.568	0.888	1.44934e-96
Kat2b	7.58128e-101	-1.37561	0.427	0.832	1.82497e-96
Ccnd2	1.00356e-100	-1.58601	0.415	0.815	2.41576e-96
Eef1d	1.60364e-100	1.37932	0.838	0.712	3.86028e-96
Ldlrad4	1.64757e-100	-1.80264	0.526	0.832	3.96602e-96
Myo10	1.69582e-100	-1.09005	0.786	0.946	4.08217e-96
Glp1r	1.71696e-100	-2.08661	0.177	0.602	4.13306e-96
Plcb1	2.0381e-100	-2.21118	0.407	0.75	4.90611e-96
Ldb2	3.3332e-100	-1.47746	0.663	0.937	8.02368e-96
Prx	5.45034e-100	-1.30341	0.562	0.898	1.31201e-95
Sema3f	1.28561e-99	-1.30592	0.506	0.881	3.09472e-95
Ghr	1.55838e-99	-1.24223	0.766	0.94	3.75134e-95
Mrps18b	2.15691e-99	3.2286	0.553	0.156	5.19212e-95
Dpp4	6.70692e-99	-1.6127	0.194	0.658	1.61449e-94
Prickle1	1.00809e-98	-1.43332	0.527	0.865	2.42667e-94
Nfib	2.64377e-98	-0.870285	0.956	0.991	6.36409e-94
Mxd4	2.82885e-98	-1.23943	0.491	0.882	6.8096e-94
Mrps14	2.90933e-98	1.49813	0.81	0.652	7.00334e-94
Ccdc85a	9.70987e-98	-1.63702	0.48	0.823	2.33736e-93
Atp6v0b	1.56913e-97	1.32345	0.871	0.769	3.7772e-93
Lifr	2.41323e-97	-1.69133	0.278	0.719	5.80912e-93
Pam	5.06015e-97	-1.09293	0.744	0.933	1.21808e-92
Bach2	6.16917e-97	-1.50666	0.387	0.804	1.48504e-92
Slc25a4	1.06755e-96	1.1407	0.896	0.819	2.5698e-92
Myl12a	1.07199e-96	0.998848	0.959	0.957	2.58049e-92
Rpl36al	1.56281e-96	1.01873	0.927	0.889	3.762e-92
Thsd1	8.36639e-96	-1.28361	0.459	0.849	2.01396e-91
Klf12	1.70789e-95	-2.23414	0.229	0.624	4.11123e-91
Foxn3	2.51375e-95	-1.1756	0.533	0.895	6.0511e-91
Jup	5.47164e-95	-0.892288	0.797	0.983	1.31713e-90
Nrp1	8.0815e-95	-1.02534	0.895	0.982	1.94538e-90
Ndufb8	8.65266e-95	1.30217	0.839	0.74	2.08287e-90
Elovl5	9.28785e-95	-1.29197	0.458	0.836	2.23577e-90
Tubb6	1.08614e-94	3.07726	0.563	0.171	2.61456e-90
Eif2s1	1.15159e-94	1.85909	0.73	0.495	2.7721e-90
mt-Nd5	1.2509e-94	-1.14449	0.781	0.928	3.01116e-90
Hspe1	2.51708e-94	1.55687	0.817	0.678	6.05911e-90
Timm17a	3.0295e-94	1.66467	0.774	0.567	7.29262e-90
Ly6e	4.23092e-94	-0.855297	0.838	0.982	1.01847e-89
Gadd45g	8.57548e-94	3.20646	0.664	0.302	2.06429e-89
Mid2	9.55833e-94	-1.36582	0.508	0.85	2.30088e-89
Sparc	1.09023e-93	0.788937	0.995	0.995	2.62439e-89
Prkch	1.09274e-93	-0.957758	0.817	0.954	2.63044e-89
Polr1d	1.1525e-93	1.28338	0.828	0.717	2.77429e-89
Rheb	1.21426e-93	1.29532	0.843	0.735	2.92296e-89
Hdac7	1.53268e-93	-0.958693	0.715	0.947	3.68946e-89
Kif13a	1.58966e-93	-1.26397	0.486	0.853	3.82662e-89
Smdt1	1.67959e-93	1.04777	0.896	0.827	4.04311e-89
Mbnl2	3.22172e-93	-0.784498	0.905	0.97	7.75532e-89
Inpp5a	4.75098e-93	-1.26521	0.533	0.866	1.14366e-88
Tmed9	5.31012e-93	1.18628	0.866	0.771	1.27825e-88
Ndufab1	7.44624e-93	1.3288	0.844	0.732	1.79246e-88
Srp14	7.77299e-93	1.14296	0.863	0.771	1.87112e-88
Tagln2	8.17699e-93	1.01375	0.948	0.939	1.96836e-88
Nbea	1.00455e-92	-1.15338	0.621	0.906	2.41816e-88
Airn	1.13364e-92	-1.53163	0.621	0.858	2.72889e-88
Stard9	1.1343e-92	-1.12429	0.611	0.891	2.73048e-88
Zswim6	1.24633e-92	-1.12361	0.725	0.93	3.00017e-88
Dnmt3a	1.28008e-92	-1.47033	0.319	0.761	3.08141e-88
Slc25a5	1.92001e-92	1.2191	0.874	0.788	4.62186e-88
Dock9	9.67895e-92	-1.15381	0.641	0.917	2.32992e-87
Krtcap2	1.16244e-91	1.263	0.868	0.757	2.79823e-87
Atp5j2	1.75696e-91	0.950672	0.92	0.91	4.22935e-87
Gm30382	1.89197e-91	-1.61061	0.561	0.853	4.55434e-87
mt-Nd1	2.0507e-91	-0.865226	0.952	0.959	4.93643e-87
Atp6v0c	2.05401e-91	1.23258	0.878	0.805	4.94442e-87
Hist1h1c	3.3248e-91	3.36732	0.616	0.269	8.00345e-87
Rps11	4.37048e-91	0.896411	0.974	0.975	1.05206e-86
Clstn1	1.64538e-90	-1.21141	0.504	0.872	3.96076e-86
Emilin1	2.08153e-90	-1.57925	0.166	0.597	5.01066e-86
Oaz1	2.65949e-90	1.08122	0.923	0.868	6.40192e-86
Ciao2b	5.47891e-90	1.79467	0.727	0.489	1.31888e-85
Stard8	7.56287e-90	-1.54329	0.403	0.779	1.82053e-85
Cavin3	8.30037e-90	2.2971	0.667	0.319	1.99807e-85
Adrb1	1.29375e-89	-1.21346	0.491	0.878	3.11431e-85
Pecam1	1.48331e-89	-0.567078	0.982	0.997	3.57063e-85
Psmb5	1.63685e-89	1.33582	0.829	0.726	3.94024e-85
Arpc3	2.50664e-89	0.878187	0.956	0.944	6.03398e-85
Csrp1	2.68593e-89	1.32152	0.914	0.881	6.46556e-85
Pdcd5	2.96889e-89	1.19352	0.846	0.748	7.14672e-85
Tm4sf1	4.07959e-89	1.46762	0.926	0.887	9.8204e-85
Slc8a1	8.7782e-89	-1.7832	0.338	0.719	2.11309e-84
Sik3	1.19933e-88	-1.30368	0.619	0.872	2.88703e-84
Ndufa7	1.23585e-88	1.10309	0.883	0.823	2.97494e-84
Nfix	1.55426e-88	-1.64043	0.234	0.658	3.74141e-84
Bcas3	1.72701e-88	-1.72073	0.34	0.728	4.15727e-84
U2af1	1.89026e-88	1.39081	0.808	0.657	4.55024e-84
Cfl1	2.59105e-88	0.727631	0.981	0.982	6.23717e-84
Ptk2	3.06754e-88	-0.875545	0.804	0.948	7.38419e-84
Rpl17	3.10888e-88	0.841471	0.97	0.969	7.4837e-84
Eif3i	3.40357e-88	1.4296	0.787	0.626	8.19307e-84
Adgrl2	3.92371e-88	-0.929566	0.959	0.988	9.44515e-84
Ddx3x	3.96364e-88	-0.90832	0.757	0.957	9.54127e-84
Txnl1	3.978e-88	1.38062	0.807	0.67	9.57584e-84
Cox5b	6.06626e-88	1.08222	0.905	0.866	1.46027e-83
Rpl22	6.44181e-88	0.798817	0.973	0.959	1.55067e-83
Adamts10	8.58103e-88	-1.81638	0.184	0.598	2.06563e-83
Hist1h1e	1.27209e-87	1.81048	0.754	0.496	3.06217e-83
Pitpnm2	1.31707e-87	-1.10671	0.554	0.879	3.17045e-83
Rplp1	1.37838e-87	0.835484	0.977	0.984	3.31803e-83
Maml3	2.84946e-87	-1.30839	0.628	0.873	6.85923e-83
Sec61g	2.87069e-87	1.0013	0.919	0.869	6.91032e-83
Timm23	2.64046e-86	1.57311	0.758	0.572	6.35612e-82
Daam1	2.95066e-86	-1.07529	0.659	0.9	7.10283e-82
Fchsd2	6.06884e-86	-1.13353	0.556	0.891	1.46089e-81
Fdx2	6.59969e-86	2.29762	0.603	0.263	1.58868e-81
Hspa8	8.99153e-86	0.721111	0.984	0.985	2.16444e-81
Fmnl2	2.28215e-85	-1.33818	0.56	0.865	5.4936e-81
Aplp2	2.69143e-85	-0.713011	0.904	0.976	6.47882e-81
Glcci1	2.99074e-85	-1.87158	0.189	0.594	7.19931e-81
Igf1r	7.93808e-85	-1.40054	0.473	0.818	1.91086e-80
Sema5a	9.84134e-85	-2.82733	0.079	0.423	2.36901e-80
Psma2	1.05156e-84	1.06833	0.872	0.806	2.53132e-80
Stim2	1.93019e-84	-1.06094	0.639	0.901	4.64636e-80
Gask1b	2.38685e-84	-2.0062	0.265	0.641	5.74563e-80
Rabac1	2.69485e-84	1.18694	0.872	0.81	6.48703e-80
Card19	5.46959e-84	1.61164	0.771	0.561	1.31664e-79
Rps16	6.02809e-84	0.786964	0.974	0.977	1.45108e-79
Rras	7.35627e-84	1.30801	0.843	0.7	1.7708e-79
Arhgap20	1.06856e-83	-2.26446	0.111	0.48	2.57225e-79
Rere	2.69103e-83	-1.15716	0.6	0.866	6.47786e-79
Ube2i	2.95945e-83	1.14381	0.857	0.769	7.12399e-79
Exoc3l4	3.04672e-83	2.56465	0.569	0.224	7.33406e-79
Kcnh1	3.42835e-83	-2.18662	0.147	0.516	8.25274e-79
Fry	3.67127e-83	-1.3631	0.432	0.796	8.83747e-79
Tspan18	5.68963e-83	-1.05246	0.642	0.925	1.36961e-78
Litaf	6.06595e-83	1.36777	0.832	0.65	1.4602e-78
Sema6d	1.61562e-82	-1.09974	0.772	0.952	3.88912e-78
Gm4258	1.99684e-82	-1.16641	0.623	0.888	4.80678e-78
Pik3r3	2.74437e-82	-1.41303	0.337	0.742	6.60626e-78
Rin2	4.28872e-82	-1.21366	0.392	0.794	1.03238e-77
Mrps18a	4.43842e-82	1.73706	0.705	0.451	1.06842e-77
Rbfox2	4.88878e-82	-1.00502	0.672	0.9	1.17683e-77
Vps29	5.85409e-82	1.25881	0.813	0.686	1.4092e-77
Lrrk2	6.762e-82	-1.42602	0.344	0.745	1.62775e-77
Klhl5	6.87191e-82	-0.998658	0.76	0.949	1.65421e-77
H2afz	1.06438e-81	1.15608	0.884	0.849	2.56217e-77
Selenok	1.0726e-81	0.911428	0.941	0.907	2.58196e-77
Tmem100	1.56335e-81	-0.842035	0.632	0.973	3.7633e-77
Rpl23	1.76701e-81	0.656442	0.987	0.992	4.25355e-77
Rer1	2.33085e-81	1.32086	0.787	0.61	5.61081e-77
Pkm	2.98228e-81	1.47412	0.826	0.736	7.17893e-77
Adgrl3	8.12914e-81	-1.28956	0.794	0.937	1.95685e-76
Rpl30	1.35558e-80	0.72879	0.977	0.982	3.26316e-76
Txn1	1.56042e-80	0.98126	0.947	0.926	3.75624e-76
Rps8	1.66018e-80	0.61553	0.986	0.991	3.99638e-76
Cstb	1.99415e-80	2.2458	0.699	0.472	4.80032e-76
Cox7a2	2.07266e-80	0.860938	0.921	0.918	4.98931e-76
Bax	2.31179e-80	1.35513	0.907	0.83	5.56495e-76
Rps20	4.76212e-80	0.657679	0.988	0.99	1.14634e-75
Itpkb	5.42506e-80	-0.913635	0.771	0.954	1.30592e-75
Rps26	5.95452e-80	0.775493	0.962	0.967	1.43337e-75
Zmiz1	8.43158e-80	-0.873487	0.727	0.934	2.02965e-75
Pacs1	8.83523e-80	-1.31109	0.453	0.804	2.12682e-75
Pan3	1.02779e-79	-1.06855	0.56	0.879	2.47409e-75
1810058I24Rik	1.06557e-79	1.46746	0.773	0.616	2.56505e-75
Ndufa12	1.11794e-79	1.24019	0.81	0.675	2.69111e-75
Hspb1	1.26664e-79	2.44296	0.696	0.389	3.04906e-75
Fam104a	1.4168e-79	1.52991	0.742	0.534	3.41052e-75
Oaz2	1.53531e-79	-1.16436	0.466	0.837	3.69579e-75
Mrps24	2.90921e-79	1.33044	0.781	0.592	7.00305e-75
Commd3	3.62437e-79	1.45908	0.807	0.625	8.72458e-75
Nlk	4.86348e-79	-1.22869	0.513	0.841	1.17074e-74
Cpd	7.3982e-79	-0.924325	0.766	0.933	1.7809e-74
Prdx1	8.92028e-79	1.22287	0.903	0.908	2.14729e-74
Mprip	1.26325e-78	-0.984552	0.686	0.924	3.04089e-74
Tmcc2	1.54329e-78	-1.34591	0.361	0.764	3.71501e-74
Rps9	3.16142e-78	0.716311	0.974	0.976	7.61017e-74
Stox2	3.47043e-78	-1.87289	0.16	0.534	8.35403e-74
Scarb1	3.96976e-78	-1.31502	0.307	0.703	9.55601e-74
Tmem256	5.13529e-78	0.995551	0.89	0.831	1.23617e-73
Hsp90aa1	5.85855e-78	1.09686	0.888	0.832	1.41027e-73
Hmgn1	8.88399e-78	1.33918	0.813	0.697	2.13855e-73
Mettl24	1.21539e-77	-2.10248	0.132	0.496	2.92567e-73
Dip2c	1.4804e-77	-1.23481	0.499	0.815	3.56363e-73
Plxna1	1.55559e-77	-1.24278	0.4	0.78	3.74462e-73
Fbxl17	1.75972e-77	-1.09292	0.549	0.844	4.236e-73
Nme1	1.9248e-77	1.60636	0.754	0.582	4.63338e-73
Slc25a3	2.15185e-77	0.799767	0.926	0.931	5.17994e-73
Cpne8	2.35738e-77	-1.26191	0.51	0.834	5.67469e-73
Grpel1	2.4647e-77	1.52725	0.733	0.511	5.93301e-73
Srp9	2.74327e-77	1.15627	0.825	0.706	6.60359e-73
Angpt2	6.50342e-77	3.75477	0.499	0.163	1.5655e-72
0610012G03Rik	6.67894e-77	1.37397	0.767	0.593	1.60775e-72
App	7.36523e-77	-0.883822	0.962	0.993	1.77296e-72
C1qbp	9.89756e-77	1.83547	0.667	0.414	2.38254e-72
Arrb1	2.41983e-76	-1.3768	0.318	0.702	5.82502e-72
Prex2	3.06357e-76	-1.45167	0.675	0.889	7.37464e-72
St3gal6	4.66569e-76	-1.20558	0.495	0.841	1.12313e-71
Nav1	8.89144e-76	-0.760481	0.876	0.966	2.14035e-71
Atf4	9.21295e-76	1.52039	0.844	0.768	2.21774e-71
Atp2a3	9.60361e-76	-1.60381	0.183	0.571	2.31178e-71
S100a10	1.33068e-75	1.124	0.917	0.885	3.20321e-71
Rnf144a	1.34505e-75	-1.32174	0.591	0.862	3.23781e-71
Rpl18a	1.77632e-75	0.768018	0.977	0.975	4.27597e-71
Snrpe	1.97498e-75	0.967737	0.882	0.835	4.75417e-71
Ttyh3	2.39505e-75	-1.01492	0.568	0.884	5.76535e-71
Bcas2	2.52084e-75	1.62131	0.71	0.491	6.06817e-71
Sppl3	3.18799e-75	-1.0038	0.585	0.884	7.67413e-71
Ube2s	6.22111e-75	1.14109	0.825	0.72	1.49754e-70
St6galnac3	6.88845e-75	-1.69343	0.406	0.726	1.65819e-70
Park7	7.39626e-75	1.08037	0.835	0.75	1.78043e-70
Rnf7	7.90183e-75	1.06303	0.844	0.751	1.90213e-70
Bst2	9.69811e-75	0.980807	0.946	0.919	2.33453e-70
Srgap2	1.12076e-74	-1.00293	0.642	0.892	2.6979e-70
Serpinb6a	1.48662e-74	1.42584	0.805	0.701	3.57859e-70
Sqstm1	1.89757e-74	1.97865	0.77	0.621	4.56784e-70
Ccdc85b	2.3074e-74	0.964949	0.923	0.9	5.55437e-70
Jarid2	3.64765e-74	-1.34623	0.315	0.71	8.78062e-70
Nxpe4	4.21041e-74	-1.80753	0.234	0.6	1.01353e-69
Rpl22l1	4.50647e-74	1.44997	0.799	0.635	1.0848e-69
Nedd4l	5.26166e-74	-1.54279	0.351	0.7	1.26659e-69
Eloc	5.29687e-74	1.12308	0.825	0.751	1.27506e-69
Cacna1c	5.34355e-74	-2.01101	0.243	0.588	1.2863e-69
Tomm22	1.43857e-73	1.33823	0.76	0.588	3.46294e-69
Mrpl35	1.72973e-73	2.03845	0.612	0.342	4.16381e-69
Pcbp3	1.86235e-73	-1.10708	0.479	0.841	4.48305e-69
Hist1h2bc	2.2129e-73	2.52471	0.666	0.41	5.3269e-69
Atp13a2	2.66912e-73	-1.24661	0.316	0.719	6.42512e-69
Ppib	4.2604e-73	0.923728	0.913	0.886	1.02556e-68
Bsg	4.5129e-73	0.99657	0.879	0.813	1.08635e-68
Cyba	4.53245e-73	1.20999	0.841	0.752	1.09105e-68
Atp5b	4.66846e-73	0.7808	0.928	0.921	1.12379e-68
Anxa3	6.2052e-73	0.872515	0.965	0.963	1.49372e-68
Col18a1	6.67282e-73	2.1807	0.603	0.263	1.60628e-68
Tmtc1	1.14637e-72	-1.9319	0.111	0.453	2.75955e-68
Arhgap31	1.31666e-72	-0.67612	0.919	0.976	3.16947e-68
Maml2	1.4165e-72	-1.04761	0.708	0.901	3.4098e-68
Fli1	1.64022e-72	-0.910793	0.689	0.928	3.94835e-68
Aplnr	1.75467e-72	-1.74273	0.146	0.497	4.22385e-68
Iqsec2	1.88715e-72	-1.67616	0.212	0.581	4.54276e-68
Aqp1	2.52544e-72	-0.908354	0.556	0.919	6.07925e-68
Zeb1	3.08509e-72	-0.873048	0.813	0.945	7.42643e-68
Btrc	3.09136e-72	-1.60767	0.203	0.577	7.44153e-68
Trp53inp1	3.77613e-72	-1.56393	0.184	0.568	9.0899e-68
Amotl1	5.35236e-72	-0.929186	0.635	0.901	1.28842e-67
Cavin1	6.68299e-72	-1.03711	0.783	0.941	1.60873e-67
Efnb1	7.92381e-72	-1.19736	0.399	0.781	1.90742e-67
Zfand3	1.18273e-71	-0.845854	0.72	0.919	2.84707e-67
Clec1a	1.49307e-71	-0.81846	0.793	0.982	3.59411e-67
Ndufa13	1.73842e-71	0.960225	0.889	0.83	4.18472e-67
Cadps2	1.82004e-71	-1.91086	0.153	0.495	4.3812e-67
Uqcc2	2.51748e-71	1.26932	0.801	0.681	6.06007e-67
Rab31	3.27903e-71	-1.14915	0.466	0.804	7.89327e-67
Cnbp	3.68702e-71	1.1833	0.853	0.817	8.87539e-67
Ost4	4.04397e-71	1.01993	0.847	0.776	9.73464e-67
Dapk3	4.12638e-71	1.5202	0.765	0.595	9.93303e-67
Zfp462	5.01414e-71	-2.08778	0.14	0.482	1.207e-66
Prdm8	5.29594e-71	-1.94722	0.151	0.501	1.27484e-66
Rpl6	6.30825e-71	0.644747	0.975	0.98	1.51852e-66
Tubb4b	9.21481e-71	1.4854	0.773	0.588	2.21819e-66
Mdh2	1.09655e-70	1.21205	0.795	0.657	2.63963e-66
Dgkz	1.19751e-70	-1.00858	0.475	0.833	2.88264e-66
Adgre5	1.95136e-70	-0.675326	0.803	0.979	4.69731e-66
Mrpl51	3.04045e-70	1.33889	0.745	0.564	7.31896e-66
Mbd5	3.36814e-70	-1.17362	0.482	0.793	8.10778e-66
Plcg1	3.39497e-70	-1.03044	0.444	0.81	8.17237e-66
Ndufb9	3.84306e-70	1.02049	0.858	0.772	9.25101e-66
Rwdd1	4.19675e-70	1.11517	0.812	0.72	1.01024e-65
Snrpa1	4.28592e-70	1.87727	0.628	0.365	1.03171e-65
Rbpms	7.45864e-70	-0.813806	0.869	0.949	1.79544e-65
Lrrc8b	7.5219e-70	-1.05266	0.534	0.843	1.81067e-65
Rps7	7.57458e-70	0.861807	0.957	0.964	1.82335e-65
Hmcn1	9.53205e-70	-1.58073	0.503	0.777	2.29455e-65
Nup210	1.26043e-69	-1.48721	0.152	0.516	3.0341e-65
Llph	1.49304e-69	1.40111	0.749	0.542	3.59405e-65
Plekha1	1.68798e-69	-0.929553	0.629	0.887	4.06331e-65
Slc16a2	3.18815e-69	-1.46662	0.246	0.622	7.67451e-65
Cd38	4.01897e-69	-1.07134	0.452	0.82	9.67447e-65
Tbc1d22a	4.17803e-69	-1.45384	0.244	0.612	1.00573e-64
Arpc2	4.1948e-69	0.674721	0.956	0.959	1.00977e-64
Kalrn	5.08325e-69	-1.34611	0.497	0.801	1.22364e-64
Rps15a	5.96951e-69	0.744394	0.973	0.98	1.43698e-64
Btbd3	6.02977e-69	-1.34073	0.403	0.754	1.45149e-64
Aldoa	6.30603e-69	1.24652	0.791	0.683	1.51799e-64
Zbtb46	7.63396e-69	-1.54458	0.285	0.646	1.83765e-64
Akt3	9.88939e-69	-1.01951	0.599	0.861	2.38057e-64
Pebp1	1.03252e-68	1.06681	0.829	0.763	2.48549e-64
Mef2c	1.6141e-68	-0.875137	0.735	0.92	3.88547e-64
Slc3a2	1.65692e-68	1.6038	0.776	0.644	3.98853e-64
Uqcrq	1.66536e-68	0.827849	0.899	0.871	4.00885e-64
Gm12216	1.76906e-68	-1.51945	0.168	0.543	4.25849e-64
Vps13b	2.15713e-68	-1.16916	0.381	0.744	5.19265e-64
Tnrc6b	3.49554e-68	-1.02328	0.612	0.871	8.41447e-64
Rps19	3.59949e-68	0.716388	0.982	0.982	8.6647e-64
Hebp1	4.02709e-68	4.48084	0.328	0.03	9.694e-64
Uqcr10	4.28508e-68	0.912012	0.884	0.836	1.0315e-63
Snhg15	4.38603e-68	3.25632	0.518	0.215	1.0558e-63
Ripply3	4.62599e-68	-1.01103	0.385	0.779	1.11357e-63
Phf21a	5.02026e-68	-1.08157	0.46	0.795	1.20848e-63
Cadm1	5.86533e-68	-2.24109	0.223	0.547	1.4119e-63
Ddx17	6.05119e-68	-0.790952	0.727	0.935	1.45664e-63
Zfhx3	6.48172e-68	-1.22465	0.618	0.856	1.56028e-63
mt-Nd3	7.02756e-68	-0.900052	0.774	0.924	1.69167e-63
Yrdc	7.0313e-68	2.07544	0.576	0.285	1.69257e-63
Arid1b	1.03434e-67	-1.10297	0.458	0.798	2.48987e-63
Acadl	2.09242e-67	0.970853	0.854	0.781	5.03688e-63
Evl	2.3603e-67	-1.1287	0.392	0.764	5.68171e-63
Tspan13	2.59036e-67	-0.72879	0.846	0.986	6.2355e-63
Tmeff1	2.59288e-67	-1.42699	0.229	0.598	6.24159e-63
Pcnx	3.76321e-67	-0.888532	0.649	0.897	9.05881e-63
Gata2	6.27851e-67	-1.11946	0.511	0.82	1.51136e-62
Filip1l	7.09751e-67	1.87281	0.843	0.796	1.70851e-62
Tjp1	7.58561e-67	-0.680556	0.906	0.982	1.82601e-62
Kansl1	8.10368e-67	-0.975756	0.622	0.862	1.95072e-62
Psmc4	9.17579e-67	1.35743	0.732	0.557	2.2088e-62
Ppp1r11	1.13803e-66	1.2837	0.76	0.623	2.73948e-62
Sh3glb1	1.60154e-66	0.686283	0.955	0.947	3.85523e-62
Pced1b	2.14766e-66	-1.29285	0.276	0.649	5.16984e-62
Dgkh	2.96309e-66	-0.750111	0.823	0.945	7.13274e-62
Gm9917	3.80519e-66	-1.43838	0.206	0.582	9.15985e-62
Zfas1	3.81726e-66	2.35812	0.651	0.449	9.1889e-62
Hras	3.91414e-66	1.21719	0.775	0.6	9.42211e-62
Sox11	5.15462e-66	-1.5998	0.247	0.595	1.24082e-61
Coa3	6.29424e-66	1.30583	0.758	0.595	1.51515e-61
Trappc4	6.3881e-66	1.37371	0.724	0.536	1.53774e-61
Cers4	8.30438e-66	-1.12368	0.404	0.757	1.99903e-61
Chic2	1.24837e-65	1.3162	0.773	0.651	3.00508e-61
Cct8	2.22329e-65	1.1344	0.794	0.691	5.3519e-61
mt-Co3	2.3427e-65	-0.575329	0.992	0.993	5.63934e-61
Dad1	2.38195e-65	0.896275	0.889	0.852	5.73383e-61
Atf7	2.88316e-65	-1.12526	0.464	0.795	6.94034e-61
Rcsd1	2.93337e-65	-1.31785	0.413	0.737	7.06122e-61
Atp6v0e	3.20228e-65	1.00652	0.84	0.774	7.70852e-61
Arhgap26	3.80121e-65	-1.21932	0.424	0.754	9.15027e-61
Parvb	4.02722e-65	-0.751105	0.769	0.928	9.69433e-61
Ece1	4.1881e-65	-0.707036	0.839	0.957	1.00816e-60
Psenen	5.19152e-65	1.16099	0.768	0.607	1.2497e-60
Kif26b	5.23897e-65	-3.05168	0.063	0.337	1.26113e-60
Erh	5.34604e-65	1.09488	0.82	0.733	1.2869e-60
Cemip2	8.73492e-65	-1.7021	0.478	0.738	2.10267e-60
Syne2	9.13336e-65	-1.36314	0.329	0.687	2.19858e-60
Rpl34	9.60559e-65	0.716167	0.975	0.979	2.31226e-60
Mrpl53	9.66705e-65	1.26552	0.746	0.588	2.32705e-60
Ace	1.21948e-64	-0.714789	0.732	0.965	2.93552e-60
Mif	1.27528e-64	1.75642	0.665	0.445	3.06985e-60
Slc16a9	1.37379e-64	-1.94253	0.107	0.416	3.30698e-60
Homer3	1.77319e-64	-1.19573	0.424	0.756	4.26841e-60
Tbx3	2.70914e-64	-1.06797	0.684	0.9	6.52145e-60
Rpl7	3.06241e-64	0.674777	0.962	0.967	7.37183e-60
Iqsec1	6.02938e-64	-1.36914	0.273	0.634	1.45139e-59
Tjp2	8.35527e-64	-0.8277	0.714	0.915	2.01128e-59
Mrpl12	8.48477e-64	1.61321	0.647	0.412	2.04245e-59
Scand1	1.19969e-63	0.993003	0.86	0.794	2.88789e-59
Agfg1	1.44995e-63	-0.89678	0.736	0.91	3.49032e-59
Snrpd2	2.00841e-63	1.11591	0.809	0.697	4.83464e-59
Atp5g2	2.2498e-63	0.901013	0.887	0.861	5.41572e-59
Epb41l4aos	2.44609e-63	2.55031	0.525	0.244	5.88822e-59
Ephx1	2.9238e-63	-1.22465	0.205	0.582	7.03818e-59
Rpl14	2.97339e-63	0.763873	0.94	0.948	7.15755e-59
Phb2	3.02769e-63	1.40479	0.709	0.528	7.28825e-59
Snhg12	4.08685e-63	2.67559	0.515	0.22	9.83786e-59
Gxylt2	4.85588e-63	-2.10932	0.163	0.478	1.16891e-58
Tomm5	4.99846e-63	1.47853	0.684	0.471	1.20323e-58
Map3k3	5.15131e-63	-1.06467	0.445	0.788	1.24002e-58
Ubxn1	5.20807e-63	1.10357	0.799	0.68	1.25369e-58
Tcf12	5.51935e-63	-0.820852	0.717	0.912	1.32862e-58
Cct7	5.71965e-63	1.02553	0.813	0.766	1.37683e-58
Sorbs1	9.35352e-63	-1.40436	0.438	0.722	2.25158e-58
Elk3	1.17727e-62	-0.932889	0.749	0.921	2.83392e-58
Sfr1	1.21649e-62	1.14442	0.793	0.661	2.92833e-58
Nrep	1.34788e-62	-0.908233	0.623	0.897	3.24462e-58
Dock1	1.55273e-62	-0.692027	0.837	0.958	3.73774e-58
Mrps7	1.93427e-62	1.65394	0.622	0.36	4.65617e-58
Ablim1	2.73169e-62	-0.857337	0.737	0.944	6.57572e-58
Adcy9	3.59927e-62	-1.47202	0.18	0.524	8.66416e-58
Rars	3.97376e-62	1.69582	0.654	0.432	9.56563e-58
Mien1	4.04458e-62	1.71405	0.632	0.398	9.73611e-58
Cav1	4.49639e-62	-0.945444	0.82	0.954	1.08237e-57
Ndufs7	5.39181e-62	1.20717	0.752	0.599	1.29792e-57
Tomm6	6.49472e-62	0.93808	0.857	0.818	1.56341e-57
Vdac3	8.47936e-62	0.927182	0.848	0.774	2.04115e-57
Reep5	9.72192e-62	0.949502	0.835	0.769	2.34026e-57
Pfdn2	1.13044e-61	1.29786	0.718	0.561	2.72119e-57
Edil3	1.23301e-61	-1.39963	0.531	0.785	2.9681e-57
Palmd	1.42479e-61	-1.32215	0.369	0.7	3.42976e-57
Pard3	1.43981e-61	-1.05659	0.523	0.806	3.46591e-57
Dennd5a	1.54949e-61	-0.956526	0.523	0.822	3.72994e-57
Phactr2	1.74614e-61	-0.810414	0.682	0.911	4.2033e-57
Mrpl20	1.78974e-61	1.06423	0.802	0.702	4.30826e-57
Stk3	1.99152e-61	-0.995872	0.507	0.821	4.79399e-57
Tie1	2.37659e-61	-0.678779	0.799	0.959	5.72092e-57
Tgfb2	2.4787e-61	2.19442	0.581	0.276	5.96673e-57
Rtraf	2.70193e-61	1.10912	0.798	0.683	6.50409e-57
Ambra1	2.80779e-61	-1.12254	0.405	0.74	6.75892e-57
Sptan1	2.93414e-61	-0.560465	0.914	0.98	7.06307e-57
H3f3a	3.8669e-61	0.635696	0.977	0.993	9.30839e-57
Npr1	4.29343e-61	-1.11855	0.352	0.705	1.03351e-56
Carmil1	4.68006e-61	-1.84426	0.158	0.475	1.12658e-56
Bean1	6.11192e-61	3.94898	0.321	0.039	1.47126e-56
Epha4	6.19215e-61	-1.69558	0.271	0.608	1.49057e-56
Vapa	6.30074e-61	0.956238	0.832	0.777	1.51672e-56
Lamtor5	7.45294e-61	1.13135	0.769	0.647	1.79407e-56
Pdgfd	9.77394e-61	-1.19215	0.642	0.848	2.35278e-56
Rc3h1	1.12708e-60	-0.926045	0.575	0.845	2.71312e-56
Als2cl	1.21496e-60	-1.35813	0.157	0.502	2.92465e-56
Baz2b	1.4597e-60	-0.9597	0.69	0.886	3.51379e-56
Cyc1	1.54796e-60	1.24569	0.73	0.572	3.72625e-56
Taok2	1.55681e-60	-1.10486	0.387	0.733	3.74754e-56
Ehbp1	1.70748e-60	-1.57524	0.229	0.558	4.11026e-56
Polr2c	4.05877e-60	1.2132	0.751	0.593	9.77028e-56
Mrpl18	5.06746e-60	1.49539	0.65	0.415	1.21984e-55
Fgf1	5.20573e-60	-1.88019	0.122	0.429	1.25312e-55
Dock6	5.35903e-60	-0.91084	0.562	0.852	1.29003e-55
Rpl7l1	5.69603e-60	1.38221	0.69	0.502	1.37115e-55
AA467197	6.41885e-60	7.65221	0.261	0.007	1.54515e-55
Mrpl32	1.12733e-59	1.65063	0.611	0.369	2.7137e-55
Nhp2	1.13231e-59	1.8294	0.585	0.33	2.72569e-55
Rreb1	1.17202e-59	-1.06131	0.43	0.758	2.82129e-55
Pin1	1.44674e-59	1.57368	0.633	0.412	3.48258e-55
Psmc6	1.62234e-59	1.04946	0.799	0.737	3.90529e-55
Raver2	1.68785e-59	-1.62691	0.128	0.444	4.06299e-55
Gfer	1.83801e-59	2.42839	0.465	0.173	4.42445e-55
Prkd1	1.87719e-59	-1.31262	0.327	0.666	4.51876e-55
Swi5	2.01266e-59	1.05461	0.806	0.727	4.84488e-55
Bcl10	2.07775e-59	1.44818	0.701	0.512	5.00155e-55
Ybx3	2.30045e-59	1.04737	0.849	0.819	5.53765e-55
Sdhb	2.68105e-59	1.1189	0.773	0.66	6.45383e-55
Fryl	2.91097e-59	-1.05533	0.415	0.751	7.0073e-55
Msrb3	3.37113e-59	-0.975301	0.513	0.826	8.11497e-55
Thra	4.44574e-59	-1.13034	0.299	0.653	1.07018e-54
Timm8a1	5.25079e-59	2.50596	0.428	0.137	1.26397e-54
Gm16286	6.18247e-59	1.51102	0.665	0.459	1.48824e-54
Ptpn4	7.59062e-59	-1.76239	0.518	0.771	1.82721e-54
Pno1	8.14316e-59	2.11845	0.484	0.185	1.96022e-54
Rabgap1l	8.54688e-59	-1.17713	0.358	0.711	2.0574e-54
Mllt3	1.43555e-58	-1.95323	0.131	0.428	3.45566e-54
Stxbp6	1.58924e-58	-1.38234	0.531	0.765	3.82563e-54
Chrm2	1.62352e-58	-2.35812	0.097	0.377	3.90815e-54
Eef1b2	1.65909e-58	0.857397	0.903	0.897	3.99376e-54
Rbm8a	1.92129e-58	1.12798	0.78	0.686	4.62492e-54
Prelid1	2.27862e-58	1.0926	0.782	0.667	5.48509e-54
Psmb2	2.56692e-58	1.00755	0.803	0.71	6.17909e-54
Sri	3.40064e-58	0.92601	0.835	0.783	8.18603e-54
Nova2	3.51269e-58	-1.01146	0.455	0.775	8.45574e-54
Gm26532	4.21214e-58	2.01736	0.615	0.384	1.01395e-53
Prmt1	4.30897e-58	1.25789	0.718	0.573	1.03726e-53
Glrx3	5.06441e-58	1.11552	0.775	0.649	1.21911e-53
Bloc1s2	5.90027e-58	1.67866	0.611	0.368	1.42031e-53
Psmb1	6.20975e-58	0.861448	0.868	0.834	1.49481e-53
Tnfrsf23	6.33383e-58	5.22921	0.276	0.02	1.52468e-53
Rcor1	6.71771e-58	-0.934347	0.523	0.827	1.61709e-53
Mboat2	7.91821e-58	-0.927941	0.555	0.824	1.90607e-53
Ctla2a	1.00619e-57	1.09236	0.969	0.969	2.42209e-53
Adm	1.22607e-57	7.70333	0.252	0.007	2.95139e-53
Ssr2	1.25774e-57	1.27456	0.744	0.594	3.02764e-53
Spcs2	1.33784e-57	0.954488	0.802	0.7	3.22044e-53
Nedd8	1.43477e-57	0.837694	0.864	0.837	3.45378e-53
Dph3	1.66237e-57	1.31829	0.702	0.534	4.00166e-53
Atrx	1.88256e-57	-0.660677	0.806	0.948	4.5317e-53
Fam193a	2.28108e-57	-1.02152	0.436	0.763	5.49102e-53
Snrpd1	2.43271e-57	1.0938	0.771	0.653	5.85603e-53
Srsf3	2.43906e-57	0.936052	0.884	0.882	5.8713e-53
Dennd1a	2.57794e-57	-0.958901	0.466	0.787	6.20563e-53
Gse1	2.73981e-57	-1.22931	0.307	0.639	6.59528e-53
Cox6b1	3.01418e-57	0.754539	0.903	0.896	7.25573e-53
Cct5	3.21807e-57	1.1612	0.769	0.665	7.74654e-53
Hspa12b	3.4916e-57	-0.915903	0.44	0.772	8.40499e-53
Vangl2	3.9014e-57	-1.94514	0.078	0.353	9.39145e-53
Eif2s2	4.01638e-57	0.866191	0.887	0.853	9.66823e-53
Pkp4	5.86915e-57	-1.03812	0.428	0.758	1.41282e-52
Timm10	6.20701e-57	2.17126	0.473	0.192	1.49415e-52
Nhsl1	6.67529e-57	-1.65794	0.281	0.587	1.60688e-52
Sfpq	7.19291e-57	-0.755098	0.688	0.913	1.73148e-52
Cdh13	7.24878e-57	1.92607	0.542	0.225	1.74493e-52
Cox7c	7.5482e-57	0.55734	0.96	0.964	1.817e-52
Cdk4	7.61293e-57	1.33849	0.708	0.528	1.83258e-52
Mtss2	7.7175e-57	-1.184	0.293	0.645	1.85776e-52
Yes1	8.68056e-57	-1.13043	0.487	0.769	2.08958e-52
Filip1	9.90495e-57	-1.75083	0.188	0.501	2.38432e-52
Zcchc24	1.07487e-56	-1.41127	0.152	0.473	2.58742e-52
Mrpl52	1.17167e-56	0.942159	0.838	0.787	2.82044e-52
Ccn2	1.51281e-56	2.92187	0.579	0.319	3.64165e-52
Snrk	1.76571e-56	-0.801738	0.657	0.906	4.25042e-52
Fam168a	1.97469e-56	-1.38169	0.228	0.566	4.75347e-52
Lbp	1.99271e-56	-2.69392	0.042	0.278	4.79686e-52
Sh3rf1	2.31274e-56	-1.5546	0.295	0.611	5.56724e-52
Set	2.3183e-56	0.883106	0.868	0.847	5.58061e-52
Arhgef11	2.76346e-56	-1.21854	0.229	0.573	6.6522e-52
Shroom4	2.96363e-56	-1.05202	0.331	0.674	7.13405e-52
Sec11a	2.97289e-56	1.12363	0.747	0.6	7.15633e-52
Adamts9	3.77221e-56	-1.20546	0.34	0.676	9.08047e-52
Pde5a	3.94387e-56	-1.51978	0.145	0.464	9.49369e-52
Hnrnpf	4.03425e-56	0.634404	0.938	0.94	9.71125e-52
Trappc9	4.22627e-56	-1.37475	0.222	0.555	1.01735e-51
Pfdn5	4.32353e-56	0.73791	0.917	0.881	1.04076e-51
Stard13	4.60341e-56	-1.1885	0.491	0.771	1.10813e-51
Cycs	4.66632e-56	1.05186	0.773	0.671	1.12328e-51
Taf10	4.73975e-56	1.28681	0.717	0.538	1.14095e-51
Ate1	5.13321e-56	1.47359	0.661	0.439	1.23567e-51
Klhl24	5.18097e-56	-1.15589	0.266	0.626	1.24716e-51
H2-D1	5.5868e-56	0.795015	0.958	0.956	1.34485e-51
Gtf2a2	6.66911e-56	1.23012	0.721	0.562	1.60539e-51
Polr2g	7.90678e-56	1.16818	0.722	0.546	1.90332e-51
Arap3	8.57292e-56	-0.680737	0.744	0.935	2.06367e-51
Pgam1	9.02488e-56	1.28404	0.702	0.542	2.17247e-51
Rnf38	1.07149e-55	-1.07174	0.355	0.703	2.5793e-51
Acer2	1.09385e-55	-1.22082	0.367	0.703	2.63313e-51
Fbxo11	1.2476e-55	-0.916548	0.55	0.821	3.00321e-51
Fau	1.53791e-55	0.611408	0.983	0.987	3.70207e-51
Foxf1	1.73505e-55	-0.664071	0.804	0.962	4.17661e-51
Rapgef5	1.76602e-55	-0.599498	0.9	0.979	4.25116e-51
Taok1	1.78663e-55	-0.672029	0.76	0.937	4.30077e-51
mt-Nd4l	1.90895e-55	-0.584585	0.93	0.957	4.59523e-51
Ptma	2.32056e-55	0.590273	0.994	0.993	5.58605e-51
Sf3b6	2.33372e-55	1.04182	0.78	0.675	5.61772e-51
Tet3	2.56094e-55	-0.942006	0.476	0.8	6.16469e-51
Map4	2.59305e-55	-0.700436	0.72	0.921	6.24199e-51
Ctdsp2	2.64457e-55	-0.927262	0.529	0.815	6.36602e-51
Odc1	3.31379e-55	1.84758	0.633	0.384	7.97696e-51
Mdfic	3.86655e-55	-1.10357	0.469	0.752	9.30756e-51
Fto	4.58992e-55	-1.00163	0.397	0.735	1.10489e-50
Kcnq1	5.22798e-55	-1.09559	0.372	0.712	1.25848e-50
Arid2	5.39761e-55	-0.944864	0.452	0.775	1.29931e-50
Glis3	6.15663e-55	-1.70018	0.145	0.443	1.48202e-50
Git2	7.34344e-55	-0.837286	0.618	0.871	1.76771e-50
Nck2	7.52949e-55	-1.31728	0.286	0.609	1.8125e-50
Ctnna1	8.15518e-55	-0.536141	0.933	0.978	1.96312e-50
Map1lc3b	9.32126e-55	0.806773	0.898	0.859	2.24381e-50
Bcl9l	9.42061e-55	-1.51377	0.12	0.416	2.26773e-50
D630045J12Rik	9.53887e-55	-2.45779	0.043	0.276	2.2962e-50
Tma7	9.65837e-55	0.748575	0.899	0.866	2.32496e-50
Gpr182	1.00941e-54	-1.77099	0.084	0.36	2.42985e-50
mt-Atp8	1.04276e-54	-0.639719	0.923	0.943	2.51013e-50
Nudc	1.11936e-54	1.35373	0.666	0.48	2.69453e-50
Mrtfa	1.13792e-54	-1.22593	0.271	0.606	2.73921e-50
Tbrg1	1.1587e-54	1.06925	0.763	0.668	2.78922e-50
Kmt2c	1.16529e-54	-0.825538	0.549	0.839	2.80507e-50
Bag1	1.28591e-54	1.06309	0.775	0.685	3.09545e-50
Mydgf	1.36273e-54	1.31421	0.692	0.511	3.28035e-50
Atp6v1f	1.36521e-54	0.915462	0.829	0.754	3.28634e-50
Cnih4	1.77291e-54	1.20406	0.73	0.609	4.26774e-50
Kdm6a	1.84249e-54	-1.01083	0.394	0.723	4.43525e-50
Pltp	1.98823e-54	-0.949821	0.542	0.822	4.78606e-50
mt-Atp6	2.03982e-54	-0.471971	0.995	0.993	4.91024e-50
Sbf2	2.3786e-54	-0.843571	0.677	0.885	5.72576e-50
Eif1b	2.48589e-54	1.20136	0.721	0.55	5.98404e-50
Auts2	2.68668e-54	-1.5423	0.291	0.592	6.46739e-50
Mtus1	2.9593e-54	-0.881392	0.54	0.836	7.12362e-50
Fbxw7	3.16604e-54	-0.946149	0.498	0.792	7.6213e-50
Crebbp	3.21231e-54	-0.761155	0.696	0.906	7.73268e-50
Zfp366	3.64041e-54	-1.08429	0.432	0.742	8.76319e-50
Znrd1	3.66852e-54	1.38776	0.645	0.418	8.83086e-50
Jcad	4.06069e-54	-0.707529	0.801	0.946	9.77488e-50
Tpm1	4.35465e-54	1.12599	0.87	0.811	1.04825e-49
Tgfbr2	4.7876e-54	-0.9478	0.485	0.793	1.15247e-49
Pcdh12	5.09659e-54	-1.07928	0.41	0.727	1.22685e-49
Colgalt2	5.83907e-54	-1.49964	0.165	0.478	1.40558e-49
Gstp1	6.02392e-54	2.57577	0.606	0.402	1.45008e-49
Tbl1x	6.2185e-54	-0.874943	0.593	0.861	1.49692e-49
Man2a1	6.28721e-54	-1.07443	0.491	0.767	1.51346e-49
Eps15	6.85334e-54	-0.943755	0.458	0.766	1.64973e-49
Cog5	7.10749e-54	-1.02803	0.414	0.727	1.71092e-49
Sem1	9.48249e-54	0.604955	0.944	0.94	2.28262e-49
Dennd5b	1.00749e-53	-0.799515	0.721	0.898	2.42523e-49
Pde9a	1.07217e-53	-1.32129	0.201	0.534	2.58093e-49
Setd5	1.14521e-53	-0.764474	0.645	0.874	2.75674e-49
Tmeff2	1.26525e-53	-2.61928	0.121	0.387	3.04571e-49
Eif4g3	1.44642e-53	-0.709142	0.716	0.897	3.48181e-49
AC149090.1	1.57845e-53	-1.10167	0.361	0.693	3.79964e-49
C130074G19Rik	2.48889e-53	-1.07652	0.282	0.626	5.99125e-49
Tpd52l2	2.62721e-53	1.35905	0.672	0.476	6.32422e-49
Wdfy3	2.67273e-53	-0.87327	0.53	0.832	6.43381e-49
Fkbp1a	2.74018e-53	0.597447	0.986	0.982	6.59617e-49
Tspan9	3.02468e-53	-0.636905	0.85	0.957	7.28101e-49
Gulp1	3.28783e-53	-1.09359	0.368	0.691	7.91447e-49
Ecscr	3.37912e-53	0.695626	0.95	0.956	8.13422e-49
Rora	3.40354e-53	-1.64031	0.269	0.575	8.19301e-49
Fam172a	3.4079e-53	-0.962659	0.54	0.815	8.20349e-49
Atxn7l1	3.43582e-53	-1.21797	0.296	0.621	8.2707e-49
Ifi203	3.98688e-53	-1.39481	0.169	0.478	9.59722e-49
Grk5	4.19674e-53	-0.879847	0.606	0.858	1.01024e-48
Eif3m	4.42522e-53	1.05745	0.757	0.628	1.06524e-48
Cct2	4.42839e-53	0.904955	0.821	0.775	1.066e-48
Mpped2	5.27609e-53	-1.2311	0.383	0.687	1.27006e-48
Atp5md	5.51787e-53	0.713312	0.901	0.875	1.32826e-48
Tanc1	7.53244e-53	-0.717664	0.73	0.909	1.81321e-48
Insr	7.7707e-53	-1.13466	0.326	0.661	1.87056e-48
Lrp6	8.62331e-53	-1.03465	0.412	0.727	2.0758e-48
Susd6	9.71695e-53	-0.768265	0.643	0.885	2.33906e-48
Ccdc12	9.92178e-53	0.934449	0.826	0.764	2.38837e-48
Fam222b	1.05951e-52	-1.18065	0.304	0.629	2.55046e-48
Kifc3	1.17234e-52	-1.54371	0.129	0.423	2.82205e-48
Fgfr2	1.17792e-52	-0.995239	0.43	0.744	2.83549e-48
Znrf3	1.18244e-52	-1.54932	0.162	0.459	2.84636e-48
Mtss1	1.23596e-52	-0.99167	0.566	0.808	2.9752e-48
Plcb4	1.55033e-52	-1.10409	0.334	0.66	3.73195e-48
Ptprd	2.47105e-52	-1.70365	0.131	0.419	5.94832e-48
Bicra	2.68045e-52	-1.31474	0.231	0.55	6.45239e-48
Mrfap1	3.0116e-52	0.834657	0.844	0.784	7.24952e-48
Hsbp1	3.28799e-52	0.812786	0.85	0.795	7.91486e-48
Grb14	4.31207e-52	-1.54806	0.131	0.42	1.038e-47
Akap12	4.46878e-52	1.42551	0.877	0.818	1.07573e-47
Ppp1r2	5.02271e-52	0.971478	0.954	0.96	1.20907e-47
Nrp2	5.44864e-52	2.0453	0.491	0.202	1.3116e-47
Mrto4	5.88338e-52	1.74765	0.526	0.268	1.41625e-47
Cbfa2t3	5.91096e-52	-0.806589	0.543	0.841	1.42289e-47
Mob4	7.57316e-52	0.875037	0.816	0.724	1.82301e-47
Rrs1	8.15076e-52	2.28177	0.435	0.169	1.96205e-47
Sash1	8.22824e-52	-0.76284	0.745	0.912	1.9807e-47
Prcp	8.73681e-52	-1.38221	0.334	0.613	2.10312e-47
Akr1b8	9.68335e-52	2.56209	0.455	0.194	2.33098e-47
Cox17	1.0792e-51	0.835217	0.843	0.82	2.59786e-47
Gpx1	1.34057e-51	1.36872	0.689	0.53	3.22701e-47
Myo6	1.39112e-51	-0.802172	0.633	0.873	3.3487e-47
Impdh1	1.65148e-51	-0.818671	0.59	0.852	3.97545e-47
Adk	1.87152e-51	-1.17889	0.394	0.689	4.50512e-47
Vmp1	1.8967e-51	1.31516	0.713	0.534	4.56573e-47
Wls	2.17435e-51	-0.800653	0.619	0.88	5.23411e-47
Mrpl15	2.20599e-51	1.32716	0.658	0.484	5.31025e-47
Reps2	2.31384e-51	-1.99237	0.063	0.307	5.56988e-47
Trir	2.5433e-51	0.756602	0.856	0.83	6.12223e-47
Ssb	2.81306e-51	0.745219	0.878	0.879	6.77159e-47
Plscr4	4.68036e-51	-1.15028	0.285	0.624	1.12666e-46
Rassf9	4.88985e-51	-1.53233	0.154	0.45	1.17708e-46
Aak1	5.00118e-51	-0.99206	0.403	0.715	1.20388e-46
Gm30648	5.08885e-51	-2.47083	0.053	0.282	1.22499e-46
Wdr74	5.3101e-51	2.00611	0.464	0.193	1.27825e-46
Stard4	5.53533e-51	-1.44318	0.298	0.595	1.33246e-46
Sox13	5.94944e-51	-1.25315	0.274	0.597	1.43215e-46
Snhg6	6.19659e-51	1.97632	0.632	0.465	1.49164e-46
Ranbp1	6.3104e-51	1.05136	0.778	0.687	1.51904e-46
Psmb3	6.42531e-51	0.894745	0.828	0.78	1.5467e-46
Cct6a	7.3917e-51	1.07279	0.789	0.725	1.77933e-46
Prkg1	7.40291e-51	-1.1206	0.698	0.837	1.78203e-46
Rpl4	9.75854e-51	0.671281	0.911	0.918	2.34908e-46
Stxbp1	1.21799e-50	-1.0291	0.432	0.745	2.93195e-46
H2afj	1.33217e-50	0.918049	0.826	0.744	3.20679e-46
Srgap1	1.38467e-50	-0.664645	0.818	0.923	3.33317e-46
Ubn2	1.87484e-50	-0.885495	0.546	0.826	4.51311e-46
Commd1	1.90216e-50	1.07824	0.747	0.623	4.57888e-46
Meis2	2.20671e-50	-1.02433	0.707	0.869	5.31198e-46
Adam19	2.22577e-50	-1.03279	0.31	0.637	5.35786e-46
Cst3	2.67841e-50	0.891634	0.921	0.884	6.44747e-46
Zfp292	2.72155e-50	-0.860609	0.538	0.818	6.5513e-46
Gcnt2	3.20751e-50	-1.30928	0.288	0.592	7.72112e-46
Fmnl3	3.32384e-50	-0.885681	0.557	0.832	8.00114e-46
Eif3e	3.91677e-50	0.874435	0.83	0.788	9.42845e-46
Rpl27	4.19533e-50	0.622173	0.962	0.971	1.0099e-45
Tle4	4.29465e-50	-0.980924	0.488	0.776	1.03381e-45
Lbh	4.65333e-50	-1.23793	0.219	0.538	1.12015e-45
Mrps16	5.0906e-50	1.46379	0.614	0.403	1.22541e-45
Scd2	5.17799e-50	-1.15862	0.292	0.622	1.24644e-45
Mtmr3	5.87305e-50	-0.883712	0.439	0.769	1.41376e-45
Ushbp1	5.93656e-50	-0.72316	0.595	0.874	1.42905e-45
Ndufa5	7.15085e-50	0.882019	0.813	0.759	1.72135e-45
Nfu1	7.3094e-50	1.46925	0.618	0.417	1.75952e-45
Ncoa2	7.69484e-50	-1.04356	0.409	0.729	1.8523e-45
Hira	8.70145e-50	-1.19959	0.272	0.592	2.09461e-45
Cacybp	9.15773e-50	1.20665	0.691	0.562	2.20445e-45
Hspa9	9.33855e-50	1.54831	0.669	0.541	2.24798e-45
Rbms3	9.76122e-50	-1.33814	0.238	0.54	2.34972e-45
Tet1	9.98861e-50	-1.91242	0.094	0.353	2.40446e-45
Pgf	1.03579e-49	8.02316	0.232	0.012	2.49336e-45
Atp5e	1.12489e-49	0.660552	0.938	0.946	2.70783e-45
Polr2j	1.15986e-49	1.2658	0.673	0.488	2.79202e-45
Tmem14c	1.40379e-49	0.975109	0.785	0.675	3.37921e-45
Fnbp1l	2.04081e-49	-0.756647	0.605	0.865	4.91263e-45
Commd6	2.20027e-49	1.30939	0.646	0.465	5.29649e-45
Aurkaip1	2.20247e-49	1.21964	0.7	0.553	5.30178e-45
Gcc2	2.62916e-49	-0.742275	0.677	0.893	6.32891e-45
Tmem167	2.73776e-49	0.954007	0.783	0.698	6.59034e-45
Kat6a	3.1447e-49	-0.842001	0.503	0.793	7.56992e-45
Snu13	3.555e-49	1.03928	0.748	0.632	8.55759e-45
Dock4	3.65208e-49	-0.824741	0.864	0.925	8.79128e-45
Ndufs5	4.022e-49	0.780101	0.866	0.822	9.68177e-45
Dipk2b	4.18868e-49	-1.48974	0.152	0.446	1.0083e-44
Mcl1	4.68106e-49	0.753054	0.91	0.891	1.12682e-44
Atp13a3	4.90513e-49	1.6816	0.518	0.241	1.18076e-44
Rhoa	5.05198e-49	0.542554	0.963	0.963	1.21611e-44
Dnm2	5.15374e-49	-0.723889	0.642	0.891	1.24061e-44
Snhg8	5.55242e-49	1.45292	0.72	0.595	1.33658e-44
Stk4	5.63147e-49	-1.15145	0.458	0.728	1.35561e-44
Ankrd50	5.75891e-49	-0.954976	0.412	0.717	1.38629e-44
Wipf1	6.53364e-49	-0.950956	0.455	0.752	1.57278e-44
Ndufa4	7.12302e-49	0.604321	0.938	0.907	1.71465e-44
Frmd6	8.28657e-49	-0.975268	0.457	0.746	1.99474e-44
Dennd3	8.75866e-49	-0.885448	0.392	0.728	2.10839e-44
Zfp641	9.30867e-49	-1.39896	0.101	0.373	2.24078e-44
Coro2b	1.29676e-48	-1.00781	0.338	0.67	3.12156e-44
Rapgef2	1.41213e-48	-0.900153	0.612	0.843	3.39928e-44
Polr2i	1.441e-48	1.23155	0.686	0.535	3.46877e-44
Surf2	1.59054e-48	2.10126	0.439	0.182	3.82874e-44
Lcp1	1.69169e-48	-0.941438	0.431	0.745	4.07225e-44
Lamtor3	1.77698e-48	1.29339	0.654	0.472	4.27754e-44
Pbx1	1.81289e-48	-1.11591	0.511	0.764	4.36398e-44
Lfng	1.89311e-48	-1.18491	0.188	0.496	4.5571e-44
Lncppara	2.17936e-48	-1.32807	0.15	0.44	5.24617e-44
Ube2h	2.26171e-48	-0.846905	0.547	0.82	5.4444e-44
Rhoj	2.83264e-48	-0.739325	0.772	0.919	6.81873e-44
Ebna1bp2	2.87459e-48	1.25562	0.643	0.463	6.91972e-44
Eif3d	3.18797e-48	1.19006	0.705	0.581	7.67407e-44
Brk1	3.49691e-48	0.817703	0.824	0.783	8.41777e-44
Trak1	4.13808e-48	-0.930335	0.419	0.74	9.96119e-44
Fcho2	4.68523e-48	-0.637513	0.659	0.895	1.12783e-43
Gadd45gip1	5.14175e-48	1.65026	0.554	0.333	1.23772e-43
Mrpl57	5.223e-48	1.15513	0.718	0.582	1.25728e-43
Megf6	5.46605e-48	-1.4056	0.184	0.478	1.31579e-43
Chst11	5.55088e-48	-1.05054	0.363	0.681	1.33621e-43
Ntn1	5.76072e-48	-1.60444	0.138	0.412	1.38672e-43
Ephb4	6.93552e-48	-0.937684	0.449	0.732	1.66952e-43
Acap2	7.92077e-48	-0.627373	0.806	0.938	1.90669e-43
Unc45b	8.5303e-48	-1.01203	0.317	0.65	2.05341e-43
Lnx2	1.01092e-47	-1.28345	0.184	0.486	2.43349e-43
Zmynd11	1.22937e-47	-0.707091	0.691	0.889	2.95934e-43
Phldb2	1.30721e-47	-0.741215	0.684	0.887	3.14671e-43
Sec11c	1.33702e-47	1.35947	0.634	0.445	3.21847e-43
Smurf2	1.45096e-47	-0.651893	0.808	0.94	3.49275e-43
Lrch1	1.61073e-47	-0.922501	0.421	0.725	3.87736e-43
Med10	1.70927e-47	1.32576	0.637	0.456	4.11455e-43
Ybx1	1.73894e-47	0.536249	0.985	0.983	4.18597e-43
Tpm4	1.76756e-47	0.631874	0.968	0.965	4.25487e-43
Pak1ip1	1.79512e-47	1.02217	0.741	0.634	4.32121e-43
Btbd9	1.90793e-47	-0.928261	0.539	0.785	4.59276e-43
Gtf2h5	1.99545e-47	0.981454	0.757	0.66	4.80346e-43
Smg6	2.02848e-47	-0.882471	0.525	0.804	4.88296e-43
Arf4	2.36301e-47	0.83094	0.829	0.778	5.68824e-43
Anapc16	2.5275e-47	1.29188	0.648	0.471	6.08419e-43
Tbc1d5	2.62087e-47	-0.968089	0.437	0.72	6.30895e-43
Gna14	2.63687e-47	-1.36822	0.321	0.598	6.34747e-43
Eif1a	2.83965e-47	1.58012	0.596	0.392	6.83561e-43
Tmsb10	3.09125e-47	0.661978	0.989	0.992	7.44126e-43
BC005537	3.17641e-47	-0.745697	0.551	0.831	7.64626e-43
Ostc	3.22541e-47	1.02982	0.745	0.609	7.76421e-43
Mrpl43	3.22622e-47	1.25721	0.646	0.479	7.76617e-43
Txndc9	3.40058e-47	1.32829	0.643	0.475	8.18587e-43
Cct3	3.59345e-47	1.08461	0.711	0.583	8.65016e-43
Pcdh1	3.97114e-47	-0.694492	0.881	0.97	9.55932e-43
Zfp609	3.99439e-47	-1.13487	0.276	0.586	9.61529e-43
Rasgrp3	4.37276e-47	-0.797199	0.784	0.913	1.05261e-42
Erp29	4.52211e-47	0.928529	0.803	0.732	1.08856e-42
Gnao1	4.69015e-47	-1.40269	0.36	0.626	1.12901e-42
Pip4k2a	5.08829e-47	-1.1759	0.279	0.584	1.22485e-42
Klf4	5.24634e-47	-0.714728	0.68	0.898	1.2629e-42
Ndufc1	8.04044e-47	0.841079	0.838	0.8	1.9355e-42
Rabggtb	8.83373e-47	1.47669	0.619	0.417	2.12645e-42
Tmem208	9.99069e-47	1.23289	0.675	0.49	2.40496e-42
Dnajc15	1.03637e-46	1.84975	0.491	0.25	2.49475e-42
Dcun1d5	1.06479e-46	0.988247	0.763	0.644	2.56316e-42
Qk	1.18262e-46	-0.478404	0.972	0.988	2.84681e-42
Mrpl17	1.19234e-46	1.46491	0.621	0.427	2.8702e-42
Gemin7	1.20258e-46	1.22301	0.674	0.494	2.89486e-42
Sf3b5	1.32897e-46	1.02019	0.744	0.636	3.19908e-42
Vps13d	1.36189e-46	-0.958356	0.322	0.639	3.27834e-42
Irs1	1.72137e-46	-2.22709	0.062	0.285	4.14367e-42
Zfp704	1.88295e-46	-0.848719	0.556	0.811	4.53264e-42
Ophn1	2.09542e-46	-0.994584	0.319	0.64	5.04409e-42
Ces2e	2.16033e-46	-2.90847	0.017	0.194	5.20034e-42
Ptpmt1	2.19568e-46	1.53915	0.575	0.353	5.28543e-42
Eef1g	2.30758e-46	0.704833	0.889	0.883	5.5548e-42
Hecw2	2.3351e-46	-0.654784	0.712	0.911	5.62104e-42
Snx3	2.74423e-46	0.609462	0.925	0.931	6.60592e-42
Tomm40	2.77671e-46	1.57908	0.561	0.342	6.68409e-42
Higd1a	2.78898e-46	1.01423	0.751	0.659	6.71364e-42
Map4k4	2.79915e-46	-0.692828	0.843	0.951	6.73811e-42
Fyn	3.19639e-46	-0.677497	0.763	0.904	7.69435e-42
Chrac1	3.66695e-46	1.46563	0.591	0.386	8.82708e-42
Slc24a3	3.77636e-46	-1.93857	0.15	0.405	9.09046e-42
Cmip	3.79172e-46	-0.880602	0.517	0.79	9.12743e-42
Pcmtd2	4.20223e-46	-1.11456	0.206	0.51	1.01156e-41
Rassf8	4.31363e-46	-0.90253	0.378	0.69	1.03838e-41
Atp5j	4.77984e-46	0.67874	0.909	0.914	1.1506e-41
Mrps10	5.38833e-46	1.81995	0.482	0.239	1.29708e-41
Cpeb4	5.39846e-46	-0.86152	0.506	0.795	1.29952e-41
Tubb2a	5.70435e-46	1.03019	0.828	0.77	1.37315e-41
Timm9	5.87091e-46	1.76292	0.489	0.239	1.41325e-41
Polr2e	7.05624e-46	1.38646	0.618	0.425	1.69858e-41
Dusp3	8.37468e-46	-0.715416	0.835	0.954	2.01595e-41
Sbds	8.4027e-46	1.12308	0.763	0.679	2.0227e-41
Lrp5	8.73878e-46	-1.04756	0.279	0.593	2.1036e-41
Ankrd37	1.0547e-45	2.65259	0.439	0.189	2.53886e-41
Cdv3	1.14156e-45	0.864153	0.825	0.782	2.74797e-41
Lratd2	1.20514e-45	-1.67425	0.108	0.361	2.901e-41
Txn2	1.27264e-45	1.49503	0.575	0.363	3.06349e-41
Tmed2	1.31184e-45	0.886593	0.814	0.762	3.15785e-41
Nod1	1.31812e-45	-1.20984	0.175	0.47	3.17297e-41
Wfdc1	1.37096e-45	-1.21069	0.122	0.398	3.30017e-41
Tspan14	1.43455e-45	-0.851041	0.482	0.769	3.45324e-41
Eef1e1	1.47054e-45	1.87303	0.468	0.23	3.53989e-41
Sh3tc2	1.76115e-45	-1.22844	0.215	0.514	4.23943e-41
Tbcc	1.80589e-45	1.70904	0.52	0.285	4.34715e-41
Syne1	1.8372e-45	-0.96979	0.639	0.817	4.42252e-41
Reep1	2.50147e-45	-0.942251	0.501	0.748	6.02153e-41
Flt1	2.79218e-45	-0.420752	0.882	0.975	6.72133e-41
Nbdy	2.7948e-45	1.25449	0.674	0.549	6.72764e-41
Slc10a7	2.83769e-45	-0.988814	0.358	0.663	6.83088e-41
Nip7	3.42174e-45	1.85483	0.462	0.216	8.23681e-41
Pik3c2b	3.84044e-45	-1.73499	0.084	0.321	9.24472e-41
Nfat5	4.47355e-45	-0.801443	0.562	0.814	1.07687e-40
Pdcl3	4.63956e-45	1.13391	0.688	0.548	1.11684e-40
Fam117b	5.15484e-45	-1.0282	0.401	0.692	1.24087e-40
Erbin	5.88927e-45	-0.668161	0.761	0.921	1.41766e-40
Ahnak2	6.11169e-45	4.42304	0.245	0.029	1.47121e-40
Dnaja2	6.79457e-45	0.884871	0.797	0.726	1.63559e-40
Ash1l	6.8531e-45	-0.678956	0.678	0.906	1.64968e-40
Imp3	7.11608e-45	1.19157	0.696	0.546	1.71298e-40
Il17rd	7.98985e-45	-1.09856	0.284	0.596	1.92332e-40
Tbc1d8	8.0582e-45	-1.10111	0.141	0.427	1.93977e-40
Ppp1r12a	9.02714e-45	-0.640655	0.748	0.913	2.17301e-40
Fam193b	1.03013e-44	-1.01285	0.274	0.587	2.47973e-40
Gnl3	1.18627e-44	1.77442	0.544	0.327	2.8556e-40
Rps4x	1.19965e-44	0.63908	0.967	0.964	2.88779e-40
St3gal2	1.25945e-44	-1.0062	0.34	0.654	3.03174e-40
Nkd1	1.32058e-44	-0.672766	0.618	0.869	3.17891e-40
Dcun1d3	1.37151e-44	-1.27858	0.256	0.546	3.30151e-40
Tsr3	1.41496e-44	2.09601	0.4	0.151	3.40609e-40
Rgl1	1.83653e-44	-0.795001	0.585	0.839	4.4209e-40
Spred1	2.0119e-44	-0.908377	0.44	0.725	4.84304e-40
Atp5c1	2.16124e-44	0.753685	0.863	0.844	5.20255e-40
Slmap	2.2827e-44	-0.876977	0.452	0.74	5.4949e-40
Dctpp1	2.44243e-44	2.04308	0.424	0.18	5.87941e-40
Lsm4	2.67752e-44	1.15433	0.673	0.49	6.44532e-40
Sh3d19	2.69338e-44	-1.18257	0.343	0.622	6.4835e-40
Sgip1	2.72722e-44	-0.98964	0.426	0.703	6.56497e-40
Sap18	2.77766e-44	0.886511	0.797	0.737	6.68638e-40
Trappc2l	3.23489e-44	1.42761	0.592	0.387	7.78702e-40
Cyth1	4.01983e-44	-0.972431	0.362	0.662	9.67652e-40
Bzw1	4.67258e-44	0.706566	0.863	0.855	1.12478e-39
Piezo1	4.89544e-44	-0.886042	0.54	0.787	1.17843e-39
Ggta1	5.207e-44	-0.815773	0.407	0.726	1.25343e-39
Zfc3h1	5.5539e-44	-0.896273	0.387	0.692	1.33693e-39
Cenpx	5.58823e-44	1.37188	0.603	0.413	1.3452e-39
Ntn4	5.85279e-44	-1.35161	0.189	0.458	1.40888e-39
Ak6	6.4558e-44	1.6569	0.536	0.316	1.55404e-39
Gsk3b	7.71542e-44	-0.542281	0.827	0.947	1.85725e-39
Ica1	8.29891e-44	-0.777138	0.591	0.823	1.99771e-39
Rdx	9.12248e-44	-0.58457	0.877	0.967	2.19596e-39
Zfp710	9.23826e-44	-1.09592	0.437	0.709	2.22383e-39
Chd6	9.65075e-44	-0.895559	0.382	0.694	2.32313e-39
Rbm39	9.71667e-44	0.540625	0.979	0.972	2.339e-39
Atp2b1	9.94737e-44	-0.756254	0.806	0.931	2.39453e-39
Ints6l	1.05924e-43	-1.19617	0.221	0.51	2.5498e-39
Akap13	1.08682e-43	-0.607368	0.812	0.937	2.61618e-39
Psma7	1.16317e-43	0.694039	0.884	0.882	2.79999e-39
Zbtb18	1.74334e-43	-1.32075	0.147	0.425	4.19657e-39
Mllt6	1.77637e-43	-1.50591	0.086	0.324	4.27608e-39
Arl1	1.81813e-43	1.04585	0.736	0.615	4.3766e-39
Vsir	1.89267e-43	-1.28791	0.172	0.455	4.55603e-39
Timm10b	2.29964e-43	0.99568	0.78	0.683	5.5357e-39
Rbis	2.57231e-43	0.982966	0.734	0.633	6.19206e-39
1810037I17Rik	2.62994e-43	0.756909	0.858	0.832	6.3308e-39
Gab3	2.76249e-43	-1.45462	0.125	0.382	6.64987e-39
Nudcd2	3.25647e-43	1.43652	0.586	0.397	7.83897e-39
Snn	3.34864e-43	-1.1058	0.222	0.53	8.06084e-39
Nop10	3.62788e-43	1.08296	0.708	0.583	8.73304e-39
Atp11c	3.68562e-43	-1.00328	0.284	0.59	8.87203e-39
Rack1	4.20447e-43	0.554428	0.953	0.965	1.0121e-38
Mbnl3	5.02e-43	-1.8949	0.072	0.293	1.20841e-38
Ccser1	5.98884e-43	-1.35683	0.197	0.468	1.44163e-38
Dstyk	6.14726e-43	-1.06784	0.261	0.558	1.47977e-38
Rbm6	6.33434e-43	-0.767227	0.483	0.768	1.5248e-38
Tcf7l2	7.17152e-43	-1.32645	0.233	0.512	1.72633e-38
Mfhas1	8.41485e-43	-1.04674	0.372	0.661	2.02562e-38
Wwc2	9.15713e-43	-0.585768	0.755	0.93	2.2043e-38
Ddx39	9.50325e-43	1.73033	0.499	0.272	2.28762e-38
Nostrin	1.08123e-42	-0.532512	0.807	0.963	2.60274e-38
Rps6	1.14772e-42	0.606003	0.949	0.963	2.76279e-38
Xpr1	1.23542e-42	-1.04069	0.292	0.588	2.9739e-38
Pomp	1.29268e-42	0.695793	0.888	0.871	3.11174e-38
Dlg1	1.52433e-42	-0.802094	0.501	0.771	3.66936e-38
Acp1	1.71867e-42	1.29393	0.615	0.442	4.13717e-38
Tspan6	2.06836e-42	1.47511	0.619	0.433	4.97896e-38
Sos2	2.12458e-42	-0.923803	0.384	0.684	5.1143e-38
Plpp2	2.13054e-42	3.24247	0.265	0.048	5.12862e-38
Nfkb1	2.19269e-42	-0.78803	0.57	0.839	5.27825e-38
Mrpl42	2.2735e-42	1.36207	0.578	0.373	5.47276e-38
4932438A13Rik	2.48922e-42	-0.835395	0.519	0.785	5.99204e-38
Psmc5	2.57966e-42	0.9521	0.725	0.614	6.20975e-38
Nfkbia	2.75757e-42	1.2629	0.805	0.719	6.63801e-38
Plekhg1	2.80078e-42	-0.779677	0.693	0.882	6.74205e-38
Ttc23	3.61262e-42	-1.26892	0.212	0.498	8.69629e-38
Ddit3	3.65019e-42	2.16907	0.454	0.222	8.78675e-38
Slc24a4	3.99667e-42	-1.98287	0.049	0.25	9.62079e-38
Sar1b	4.05321e-42	1.0306	0.713	0.595	9.75689e-38
Tnpo1	4.2423e-42	-0.800337	0.524	0.797	1.02121e-37
Dctn3	4.37456e-42	0.953326	0.745	0.645	1.05305e-37
Cisd1	5.53353e-42	1.23219	0.634	0.452	1.33203e-37
Bicd2	5.5694e-42	-0.781304	0.594	0.824	1.34066e-37
Card10	5.66822e-42	-1.12595	0.18	0.466	1.36445e-37
Fzd6	5.75318e-42	-1.03809	0.255	0.553	1.38491e-37
Anxa6	6.00469e-42	-0.800425	0.436	0.732	1.44545e-37
Rnh1	6.24039e-42	1.4991	0.58	0.393	1.50219e-37
Plcl1	6.38164e-42	-1.17368	0.52	0.733	1.53619e-37
Hdac8	8.14906e-42	-1.26292	0.251	0.527	1.96164e-37
Abi1	8.77292e-42	-0.654782	0.787	0.925	2.11182e-37
Shroom3	8.85016e-42	-1.08623	0.389	0.667	2.13041e-37
Cav2	9.35088e-42	-0.601929	0.807	0.932	2.25094e-37
Mrtfb	1.06099e-41	-0.802997	0.566	0.804	2.55402e-37
Itpr2	1.0726e-41	-1.07698	0.328	0.618	2.58196e-37
Nop58	1.33069e-41	1.55815	0.588	0.414	3.20323e-37
Mfap2	1.40612e-41	-0.513618	0.305	0.661	3.38481e-37
Ctla2b	1.51863e-41	2.29083	0.488	0.274	3.65566e-37
Trip12	1.56418e-41	-0.662226	0.667	0.873	3.7653e-37
Elk4	1.57228e-41	-0.694556	0.511	0.794	3.78478e-37
Rexo2	1.60001e-41	1.05823	0.718	0.608	3.85154e-37
Son	1.71615e-41	0.515261	0.977	0.973	4.13111e-37
Ilrun	1.73356e-41	-0.839918	0.413	0.72	4.17303e-37
4930402H24Rik	1.88902e-41	-0.648232	0.681	0.883	4.54724e-37
Mrpl58	1.97914e-41	1.06959	0.682	0.533	4.76419e-37
Spns2	2.04506e-41	-0.754747	0.538	0.811	4.92286e-37
Ndufb4	2.17184e-41	0.774269	0.837	0.803	5.22804e-37
Ankrd17	2.49849e-41	-0.668101	0.64	0.868	6.01435e-37
Arih1	2.66154e-41	-0.634244	0.695	0.888	6.40685e-37
Pik3ca	2.68266e-41	-0.771025	0.492	0.782	6.45771e-37
Arhgef2	2.77155e-41	-0.730737	0.545	0.817	6.67168e-37
Inhba	3.1978e-41	1.36309	0.536	0.261	7.69776e-37
Txnl4a	3.21775e-41	1.52505	0.533	0.334	7.74577e-37
Rps6ka1	4.70449e-41	-1.33235	0.147	0.41	1.13246e-36
Hif1a	4.82977e-41	1.14927	0.764	0.726	1.16262e-36
Atxn7	5.04779e-41	-0.976627	0.355	0.654	1.2151e-36
Ywhah	5.3885e-41	0.825475	0.823	0.762	1.29712e-36
Elmsan1	5.53695e-41	-0.986836	0.225	0.524	1.33285e-36
Prkd2	6.54451e-41	-0.775594	0.443	0.754	1.5754e-36
Atrnl1	6.74796e-41	-0.772454	0.504	0.767	1.62437e-36
Rasip1	7.43677e-41	-0.506239	0.823	0.96	1.79018e-36
Zfp697	8.12018e-41	-1.37426	0.194	0.458	1.95469e-36
Eif1ax	8.91768e-41	0.937443	0.745	0.632	2.14666e-36
Xiap	9.32339e-41	-0.681275	0.784	0.913	2.24433e-36
Xpo7	9.92283e-41	-0.865477	0.319	0.618	2.38862e-36
Rnf122	1.00326e-40	-1.63818	0.083	0.304	2.41505e-36
Inpp5b	1.02634e-40	-1.18967	0.175	0.455	2.4706e-36
Fnbp1	1.29437e-40	-1.08211	0.339	0.608	3.11581e-36
Pum2	1.39731e-40	-0.594097	0.69	0.9	3.3636e-36
Nr2c2ap	1.40411e-40	2.16251	0.367	0.134	3.37996e-36
Mbtd1	1.74985e-40	-1.09059	0.296	0.569	4.21225e-36
Wdr26	1.76986e-40	-0.61585	0.686	0.899	4.2604e-36
Snrpg	1.85676e-40	0.684219	0.871	0.861	4.4696e-36
Ndufb5	1.86598e-40	0.816436	0.809	0.768	4.49178e-36
Rnasek	1.91449e-40	0.74067	0.857	0.845	4.60857e-36
Snapc3	1.92939e-40	-0.930271	0.243	0.546	4.64443e-36
Stoml2	2.08351e-40	1.45843	0.557	0.363	5.01542e-36
Rnf216	2.18869e-40	-0.839492	0.363	0.661	5.26861e-36
Usp25	2.27227e-40	-0.738069	0.49	0.764	5.46982e-36
Ndfip1	2.51581e-40	0.80666	0.829	0.807	6.05605e-36
Eif4ebp2	2.57738e-40	-0.896141	0.364	0.67	6.20428e-36
Eif3h	2.75913e-40	0.755987	0.821	0.776	6.64178e-36
Nova1	2.95552e-40	-2.28284	0.063	0.265	7.11453e-36
Mllt10	3.09104e-40	-0.669512	0.601	0.849	7.44076e-36
Calm2	3.16308e-40	0.620972	0.926	0.897	7.61417e-36
Tmem164	3.23549e-40	-0.978663	0.334	0.623	7.78847e-36
Tcn2	3.44833e-40	-0.745911	0.542	0.809	8.30081e-36
Slfn5	4.24288e-40	-0.625316	0.828	0.938	1.02135e-35
Ssna1	4.25978e-40	1.23842	0.6	0.403	1.02541e-35
Pop5	4.56704e-40	1.29916	0.6	0.413	1.09938e-35
Ndst1	4.58117e-40	-0.98695	0.325	0.611	1.10278e-35
Stub1	4.90987e-40	1.14505	0.677	0.53	1.1819e-35
Fbxl7	5.09067e-40	-1.14271	0.444	0.678	1.22543e-35
Hist3h2a	5.18618e-40	1.86912	0.442	0.204	1.24842e-35
Rnf169	5.4044e-40	-0.937025	0.504	0.739	1.30095e-35
Plekha2	5.60482e-40	-0.977624	0.313	0.612	1.34919e-35
Med28	5.88806e-40	1.20525	0.633	0.486	1.41737e-35
Anp32b	6.2603e-40	1.06771	0.739	0.649	1.50698e-35
Wdr83os	6.61497e-40	1.10999	0.669	0.522	1.59236e-35
Emc7	7.90736e-40	0.832463	0.802	0.729	1.90346e-35
Itgb5	8.14589e-40	-1.82602	0.084	0.296	1.96088e-35
Tln2	8.44373e-40	-1.82988	0.107	0.33	2.03257e-35
Cblb	8.61265e-40	-1.1291	0.329	0.605	2.07324e-35
Arpc5l	8.91547e-40	1.22268	0.628	0.476	2.14613e-35
Pdcd4	9.49461e-40	-1.26856	0.143	0.398	2.28554e-35
Sumo1	9.53551e-40	0.814893	0.79	0.705	2.29539e-35
Atox1	1.01003e-39	0.773229	0.887	0.848	2.43135e-35
Peli1	1.02371e-39	-0.762303	0.468	0.738	2.46427e-35
6430548M08Rik	1.03137e-39	-0.998897	0.318	0.598	2.48271e-35
Cmtm8	1.11593e-39	-1.13823	0.234	0.517	2.68627e-35
Utp11	1.22354e-39	1.19908	0.619	0.443	2.9453e-35
Atp8a1	1.24381e-39	-1.1969	0.622	0.784	2.9941e-35
Pgk1	1.37971e-39	1.52403	0.575	0.412	3.32123e-35
Eif3f	1.44472e-39	0.809971	0.803	0.727	3.47772e-35
Mrpl54	1.49986e-39	1.25344	0.623	0.471	3.61047e-35
Large1	1.60354e-39	-1.01865	0.406	0.672	3.86004e-35
Mapk8	1.64091e-39	-1.09843	0.227	0.507	3.95e-35
Rpn1	1.73484e-39	-0.68129	0.651	0.868	4.1761e-35
Tapbp	1.82202e-39	-0.689029	0.542	0.822	4.38597e-35
Capza2	1.94515e-39	0.638943	0.879	0.856	4.68236e-35
Dglucy	1.97868e-39	-1.89766	0.086	0.302	4.76307e-35
Map4k5	1.99296e-39	-0.826935	0.452	0.726	4.79746e-35
Fads3	2.21267e-39	2.65882	0.319	0.098	5.32633e-35
Ppp3ca	2.22164e-39	-0.537062	0.878	0.951	5.34794e-35
Ube4b	2.27307e-39	-0.888007	0.341	0.642	5.47173e-35
Sod2	2.40478e-39	1.06326	0.672	0.547	5.78879e-35
Phb	2.42074e-39	1.21052	0.618	0.473	5.82721e-35
2610037D02Rik	2.46302e-39	-1.24812	0.134	0.385	5.92897e-35
Mcf2l	2.72134e-39	-1.12046	0.188	0.458	6.55081e-35
Arid1a	3.12073e-39	-0.716619	0.557	0.824	7.51222e-35
Nop56	3.33776e-39	1.47141	0.543	0.339	8.03467e-35
Gatad2b	3.36179e-39	-0.811251	0.478	0.756	8.0925e-35
Eno1	3.37671e-39	1.44129	0.559	0.374	8.12841e-35
Psmd12	3.7502e-39	0.878947	0.763	0.699	9.02749e-35
Gngt2	3.88039e-39	0.846841	0.811	0.784	9.34087e-35
Foxk1	4.01851e-39	-1.09127	0.244	0.53	9.67337e-35
Rgs12	4.27374e-39	-0.601923	0.707	0.907	1.02878e-34
Tma16	4.45682e-39	2.02411	0.377	0.147	1.07284e-34
Clasp1	4.67576e-39	-0.778221	0.39	0.689	1.12555e-34
Phf14	4.72991e-39	-0.741489	0.565	0.827	1.13858e-34
Dcaf6	4.97596e-39	-0.891955	0.295	0.586	1.19781e-34
Enpp2	5.30538e-39	-1.47732	0.116	0.351	1.27711e-34
Plaur	5.75886e-39	1.26756	0.699	0.523	1.38627e-34
Rin3	5.94142e-39	-0.742462	0.517	0.783	1.43022e-34
Exosc4	6.16509e-39	1.55174	0.52	0.317	1.48406e-34
Med13l	6.28295e-39	-0.734998	0.52	0.783	1.51243e-34
Capg	6.59753e-39	2.75995	0.296	0.079	1.58816e-34
Tmem126a	6.96737e-39	1.34953	0.573	0.39	1.67718e-34
Rpl35	7.83821e-39	0.498272	0.974	0.973	1.88681e-34
Gbp4	7.84195e-39	-1.19041	0.189	0.446	1.88771e-34
Psmc2	7.85709e-39	0.98963	0.705	0.57	1.89136e-34
Rps19bp1	7.87518e-39	1.56683	0.491	0.278	1.89571e-34
Hnrnpdl	7.96239e-39	0.960343	0.751	0.685	1.91671e-34
Sil1	8.04533e-39	-0.950791	0.324	0.609	1.93667e-34
Gcsh	8.24417e-39	1.82183	0.427	0.202	1.98454e-34
Osbpl8	1.02364e-38	-0.726257	0.607	0.849	2.46411e-34
Mrpl11	1.07614e-38	1.40056	0.551	0.353	2.59049e-34
Lats2	1.18567e-38	-0.66028	0.618	0.844	2.85414e-34
Tek	1.20704e-38	-1.12629	0.56	0.696	2.90559e-34
Slc9a1	1.22076e-38	-1.13247	0.18	0.447	2.9386e-34
Tbc1d4	1.7041e-38	-1.59236	0.088	0.302	4.10211e-34
Tmem56	1.79831e-38	-3.19268	0.014	0.159	4.32889e-34
Eps15l1	1.97697e-38	-0.865926	0.312	0.599	4.75897e-34
Selenoh	2.01432e-38	1.56419	0.518	0.314	4.84886e-34
Cdc42bpb	2.3928e-38	-0.571639	0.724	0.905	5.75994e-34
Prdx2	2.47106e-38	0.794577	0.855	0.846	5.94834e-34
Gdf15	2.51955e-38	4.96346	0.358	0.14	6.06506e-34
Plp2	2.58585e-38	2.19008	0.346	0.119	6.22465e-34
Tbcb	2.75467e-38	0.933693	0.711	0.608	6.63105e-34
Magoh	2.79266e-38	1.03145	0.675	0.555	6.7225e-34
Sox4	2.98059e-38	-0.64128	0.774	0.912	7.17487e-34
Ccnjl	3.14324e-38	-1.15423	0.21	0.48	7.56641e-34
Lrrc58	3.15302e-38	-0.504776	0.864	0.959	7.58994e-34
Snhg3	3.41573e-38	1.64515	0.525	0.339	8.22235e-34
Map3k1	3.69332e-38	-1.12768	0.195	0.466	8.89057e-34
Trim56	3.7038e-38	-1.0172	0.247	0.524	8.91579e-34
Nos1ap	3.72126e-38	-1.28383	0.147	0.397	8.95781e-34
Unc13b	3.87273e-38	-1.18605	0.228	0.492	9.32243e-34
Dpm1	3.90526e-38	0.982222	0.716	0.589	9.40074e-34
Arf6	3.94969e-38	1.29802	0.591	0.424	9.50769e-34
Edn1	4.37742e-38	2.08977	0.518	0.293	1.05373e-33
Srsf10	4.6659e-38	0.875736	0.763	0.677	1.12318e-33
Itga2	4.68601e-38	-0.672478	0.712	0.9	1.12802e-33
Kmt2d	4.90563e-38	-0.867367	0.295	0.588	1.18088e-33
Gtf2i	5.09838e-38	-0.721825	0.544	0.803	1.22728e-33
Bambi	5.14035e-38	2.17405	0.411	0.183	1.23739e-33
AW554918	5.49531e-38	-0.893086	0.292	0.575	1.32283e-33
2024-03-06	5.61919e-38	-0.812279	0.412	0.702	1.35265e-33
Trim2	6.21369e-38	-1.14208	0.217	0.488	1.49576e-33
Abca1	6.21386e-38	-0.929702	0.249	0.542	1.4958e-33
Npepps	6.56873e-38	-0.91395	0.402	0.686	1.58122e-33
Tpcn1	6.82948e-38	-1.31744	0.156	0.404	1.64399e-33
Stx3	6.94981e-38	-0.809939	0.423	0.713	1.67296e-33
Tshz3	7.06926e-38	-1.44693	0.107	0.332	1.70171e-33
Cebpb	8.79837e-38	2.66538	0.357	0.139	2.11794e-33
Fam214a	9.52933e-38	-1.37857	0.12	0.354	2.2939e-33
Acvr2a	9.89288e-38	-1.09249	0.254	0.531	2.38141e-33
Ndufv2	1.32709e-37	0.918005	0.721	0.625	3.19457e-33
Fundc2	1.35972e-37	0.911585	0.733	0.624	3.27311e-33
Alyref	1.39976e-37	1.12875	0.648	0.515	3.36951e-33
Tspan4	1.40997e-37	1.41284	0.585	0.404	3.39409e-33
Map2k5	1.44639e-37	-0.974817	0.337	0.608	3.48175e-33
Gm47283	1.49095e-37	-1.06864	0.216	0.488	3.58901e-33
Ndufb3	1.4912e-37	0.750315	0.805	0.766	3.58962e-33
Psmd7	1.50542e-37	0.906501	0.751	0.67	3.62384e-33
Pfdn4	1.56736e-37	1.40002	0.541	0.348	3.77294e-33
Ctdspl	1.58112e-37	-1.88071	0.112	0.329	3.80607e-33
Tubb5	1.59561e-37	0.686942	0.919	0.924	3.84096e-33
Clasp2	1.60658e-37	-0.807416	0.418	0.692	3.86735e-33
Kif13b	1.69593e-37	-0.898091	0.261	0.549	4.08243e-33
Rpl13a	1.72697e-37	0.456916	0.97	0.971	4.15716e-33
Dhcr24	1.87308e-37	-2.08223	0.029	0.194	4.50888e-33
Ninj1	2.20025e-37	1.72862	0.476	0.263	5.29645e-33
Tecpr1	2.20533e-37	-0.717401	0.509	0.787	5.30866e-33
Ssu72	2.30735e-37	0.870749	0.766	0.712	5.55426e-33
Micos10	2.31115e-37	0.641999	0.862	0.84	5.5634e-33
Mrpl33	2.53256e-37	0.808286	0.826	0.787	6.09638e-33
Rrp15	2.61058e-37	1.6733	0.441	0.217	6.28418e-33
Ndufs3	2.78146e-37	1.08488	0.66	0.53	6.69553e-33
Hgf	2.805e-37	-2.10809	0.047	0.228	6.75219e-33
Pcsk5	2.90038e-37	-1.45157	0.307	0.551	6.9818e-33
Fam171a1	3.10993e-37	-1.124	0.369	0.629	7.48622e-33
Nisch	3.18098e-37	-0.608036	0.708	0.907	7.65725e-33
Ccn1	3.2691e-37	1.91009	0.569	0.379	7.86937e-33
Slc38a2	3.27646e-37	1.06422	0.822	0.768	7.88709e-33
Yae1d1	3.40359e-37	1.22371	0.582	0.388	8.19312e-33
Lsm6	3.48288e-37	1.04955	0.676	0.554	8.38398e-33
Tnrc18	3.55214e-37	-0.837516	0.316	0.613	8.55071e-33
Kit	3.56442e-37	-1.15698	0.402	0.616	8.58028e-33
Ubl3	4.4781e-37	-0.643267	0.611	0.844	1.07797e-32
Hdac9	5.09008e-37	-1.3337	0.25	0.502	1.22528e-32
Med21	5.25128e-37	1.10435	0.627	0.475	1.26409e-32
Cops6	5.26595e-37	1.05738	0.65	0.497	1.26762e-32
Med13	5.70315e-37	-0.695721	0.549	0.803	1.37286e-32
Zc3h7b	5.94733e-37	-0.926754	0.282	0.572	1.43164e-32
Adrm1	6.06388e-37	1.22173	0.615	0.476	1.4597e-32
Psma1	6.51519e-37	0.927598	0.727	0.625	1.56834e-32
Rai1	6.62476e-37	-0.915573	0.328	0.611	1.59471e-32
Zhx3	6.68214e-37	-1.26957	0.111	0.338	1.60853e-32
Rfx7	6.77866e-37	-1.03728	0.31	0.57	1.63176e-32
Exosc7	7.28402e-37	1.48355	0.504	0.3	1.75341e-32
Ssbp3	7.6143e-37	-0.813253	0.452	0.709	1.83291e-32
Gm26917	7.94804e-37	-0.681517	0.624	0.832	1.91325e-32
Gtf3c2	9.1637e-37	-1.01151	0.244	0.515	2.20589e-32
Fat4	9.37658e-37	-1.29914	0.15	0.385	2.25713e-32
Mkln1	9.59792e-37	-0.658819	0.603	0.814	2.31041e-32
Zmiz2	9.674e-37	-1.20269	0.129	0.372	2.32873e-32
Braf	1.0174e-36	-0.746431	0.455	0.742	2.4491e-32
Kif1c	1.04704e-36	-1.02633	0.313	0.585	2.52043e-32
Rps27l	1.09964e-36	0.684871	0.917	0.911	2.64705e-32
Zyg11b	1.11638e-36	-0.929455	0.274	0.564	2.68735e-32
Trp53inp2	1.16694e-36	-1.17492	0.186	0.447	2.80907e-32
Runx1t1	1.37072e-36	-1.81845	0.107	0.315	3.29959e-32
Vti1a	1.53643e-36	-0.771113	0.525	0.763	3.69849e-32
Zmat3	1.87532e-36	-1.01243	0.289	0.558	4.51428e-32
Adamts6	1.91069e-36	-1.77294	0.074	0.271	4.59941e-32
Mpp6	1.91119e-36	2.3605	0.295	0.081	4.60061e-32
Tuba1c	1.91741e-36	3.07073	0.229	0.038	4.61558e-32
Uqcrfs1	2.211e-36	1.11263	0.638	0.51	5.32233e-32
Exoc6b	2.23644e-36	-0.856566	0.525	0.767	5.38355e-32
Sys1	2.4212e-36	1.17242	0.621	0.459	5.82831e-32
Cox6c	2.49269e-36	0.485656	0.945	0.957	6.00041e-32
Bccip	2.55097e-36	1.22241	0.583	0.407	6.14068e-32
Efnb2	2.77293e-36	-0.657252	0.664	0.882	6.67499e-32
D16Ertd472e	2.78452e-36	-1.26806	0.177	0.423	6.70291e-32
Pakap.1	2.80279e-36	-0.570502	0.878	0.964	6.74688e-32
Fmc1	3.15348e-36	1.40501	0.536	0.351	7.59107e-32
Tbck	3.17098e-36	-0.99972	0.244	0.52	7.63318e-32
Pfdn1	3.28712e-36	0.85255	0.768	0.724	7.91275e-32
Serbp1	3.30502e-36	0.52582	0.926	0.941	7.95585e-32
Yeats2	3.41213e-36	-0.84803	0.249	0.532	8.21368e-32
Pkn3	3.71788e-36	-1.05548	0.25	0.522	8.94967e-32
Galnt10	4.29639e-36	-1.38966	0.104	0.325	1.03423e-31
Zcchc7	4.72285e-36	-0.767303	0.627	0.82	1.13688e-31
Etv6	4.75618e-36	-0.656758	0.659	0.847	1.14491e-31
2900026A02Rik	4.78822e-36	-0.661702	0.518	0.787	1.15262e-31
Ier3ip1	4.86471e-36	0.712871	0.812	0.764	1.17103e-31
Gbp8	4.98159e-36	-1.2648	0.14	0.381	1.19917e-31
Baz2a	5.08347e-36	-0.785435	0.333	0.631	1.22369e-31
Pkd2	5.14487e-36	-0.81292	0.37	0.667	1.23847e-31
Abcb1b	5.37891e-36	1.71854	0.401	0.171	1.29481e-31
Eif3k	5.38703e-36	0.846694	0.776	0.725	1.29677e-31
Glrx2	5.69856e-36	0.990013	0.667	0.516	1.37176e-31
Rps17	5.89811e-36	0.522767	0.951	0.963	1.41979e-31
Esyt2	5.9035e-36	-0.773753	0.446	0.724	1.42109e-31
BC003965	6.3133e-36	1.42069	0.506	0.308	1.51974e-31
Triap1	6.5588e-36	1.6475	0.455	0.245	1.57884e-31
Ankrd11	7.41081e-36	-0.500267	0.793	0.932	1.78393e-31
Srsf9	7.57478e-36	0.990806	0.699	0.599	1.8234e-31
Cuedc1	8.43996e-36	-0.993084	0.276	0.56	2.03167e-31
Nectin3	8.49383e-36	-1.06552	0.584	0.778	2.04464e-31
Selenop	8.66993e-36	-0.677655	0.753	0.915	2.08703e-31
Spcs1	9.04631e-36	0.928646	0.711	0.627	2.17763e-31
Pgls	9.25202e-36	0.91604	0.733	0.651	2.22715e-31
Mettl1	9.723e-36	2.1301	0.328	0.114	2.34052e-31
Ripor1	9.75892e-36	-0.646959	0.575	0.831	2.34917e-31
Casd1	9.77784e-36	-0.877037	0.352	0.633	2.35372e-31
Kazn	1.01658e-35	-1.56072	0.086	0.291	2.44712e-31
Cdk6	1.16354e-35	-1.46984	0.245	0.484	2.80087e-31
Ech1	1.18784e-35	1.1218	0.635	0.48	2.85938e-31
Ylpm1	1.23092e-35	-0.882966	0.308	0.585	2.96307e-31
Add1	1.23522e-35	-0.753218	0.54	0.787	2.97342e-31
Mrpl30	1.27883e-35	1.1321	0.606	0.428	3.0784e-31
H2-T23	1.35002e-35	-0.716379	0.368	0.659	3.24976e-31
Tspan12	1.40316e-35	-0.627555	0.66	0.862	3.37769e-31
Mtln	1.44074e-35	0.994126	0.684	0.605	3.46816e-31
Atrn	1.55589e-35	-0.75083	0.464	0.738	3.74535e-31
Serinc5	1.57957e-35	-1.32202	0.093	0.307	3.80233e-31
Ubash3b	1.58909e-35	-2.12766	0.052	0.228	3.82526e-31
Morf4l1	1.59151e-35	0.438804	0.951	0.949	3.83107e-31
Cfl2	1.62727e-35	0.966261	0.741	0.691	3.91716e-31
Ptges3	1.81071e-35	0.843704	0.78	0.738	4.35874e-31
S1pr1	1.97287e-35	0.680991	0.971	0.967	4.7491e-31
Socs5	2.0766e-35	-0.918325	0.315	0.594	4.99879e-31
Jmjd1c	2.08501e-35	-0.585238	0.758	0.911	5.01905e-31
Kank3	2.09372e-35	-0.516845	0.681	0.906	5.04e-31
Gimap1	2.09707e-35	0.825745	0.827	0.803	5.04807e-31
Abhd17c	2.11791e-35	-0.884505	0.335	0.608	5.09823e-31
Bhlhe40	2.15874e-35	1.64412	0.414	0.182	5.19651e-31
Naa38	2.23092e-35	1.0164	0.681	0.561	5.37027e-31
Extl3	2.26516e-35	-1.05534	0.227	0.492	5.4527e-31
Pdzd2	2.31447e-35	-0.926012	0.282	0.558	5.57139e-31
Msn	2.42016e-35	0.46178	0.984	0.991	5.82582e-31
Prrg1	2.42283e-35	-0.962565	0.275	0.543	5.83223e-31
Gnb1	2.49895e-35	-0.363114	0.95	0.986	6.01547e-31
Polr2k	2.73115e-35	0.887371	0.727	0.628	6.57441e-31
Pam16	2.95161e-35	1.139	0.592	0.424	7.10511e-31
Nipbl	2.98707e-35	-0.533523	0.811	0.917	7.19048e-31
Isca2	3.10937e-35	1.38158	0.513	0.315	7.48488e-31
Fibin	3.15768e-35	-2.27582	0.037	0.199	7.60116e-31
Ppp1r9b	3.35335e-35	-0.867056	0.36	0.645	8.07219e-31
Cox7b	3.35401e-35	0.793911	0.791	0.768	8.07378e-31
Tia1	3.44332e-35	-0.773478	0.434	0.713	8.28877e-31
Nt5c	3.55012e-35	1.07231	0.669	0.54	8.54584e-31
Depdc5	3.61673e-35	-1.20973	0.153	0.39	8.70619e-31
Vgll4	3.73929e-35	-0.717575	0.546	0.793	9.00123e-31
Fgfr3	3.96368e-35	-1.05071	0.165	0.408	9.54138e-31
Tmem135	4.28488e-35	-0.878561	0.325	0.606	1.03146e-30
Abl1	5.52268e-35	-0.896793	0.299	0.58	1.32942e-30
Dip2b	5.54658e-35	-0.723524	0.629	0.83	1.33517e-30
Atp5l	5.64551e-35	0.542611	0.92	0.909	1.35899e-30
Ndufs2	5.78344e-35	0.951551	0.702	0.61	1.39219e-30
Mrpl21	5.98773e-35	1.16304	0.594	0.433	1.44137e-30
Mknk2	6.06403e-35	-0.735613	0.388	0.692	1.45973e-30
Rab40c	6.27869e-35	-1.16483	0.174	0.42	1.51141e-30
Ndufs6	6.32018e-35	0.821561	0.772	0.737	1.52139e-30
Dis3l2	6.61873e-35	-0.906595	0.298	0.573	1.59326e-30
Lsm10	7.01141e-35	1.63268	0.441	0.229	1.68779e-30
Trim44	7.40941e-35	-0.829759	0.343	0.625	1.78359e-30
Pik3r6	7.73524e-35	-1.23743	0.11	0.334	1.86203e-30
Slc22a23	8.49673e-35	-1.47511	0.403	0.605	2.04533e-30
Fam135a	8.50725e-35	-0.948094	0.299	0.566	2.04787e-30
Dph5	8.5076e-35	2.04326	0.358	0.147	2.04795e-30
Specc1	8.7373e-35	-1.49956	0.201	0.426	2.10324e-30
Emg1	8.86135e-35	1.13516	0.613	0.463	2.1331e-30
Hnrnpk	9.28085e-35	0.442805	0.947	0.956	2.23409e-30
Gtpbp4	9.46548e-35	1.22417	0.604	0.458	2.27853e-30
Rtl8a	9.47026e-35	-0.540111	0.621	0.871	2.27968e-30
Yap1	9.84554e-35	-0.811487	0.318	0.61	2.37002e-30
Lyve1	9.99815e-35	1.15968	0.854	0.859	2.40675e-30
Ppp6r2	1.02314e-34	-1.08433	0.172	0.419	2.46291e-30
Erg	1.08604e-34	-0.465506	0.698	0.906	2.61431e-30
Map4k3	1.1889e-34	-0.514276	0.721	0.915	2.86192e-30
Kctd12	1.26793e-34	-1.07814	0.38	0.628	3.05215e-30
4930554G24Rik	1.29029e-34	-1.72428	0.113	0.323	3.10598e-30
Csnk1g1	1.30976e-34	-0.761851	0.453	0.716	3.15287e-30
Tmem128	1.31717e-34	1.13519	0.633	0.505	3.1707e-30
Tmem11	1.35608e-34	1.43852	0.5	0.306	3.26435e-30
Dyrk2	1.36151e-34	-0.84545	0.418	0.686	3.27742e-30
Tmem134	1.42857e-34	1.16175	0.612	0.464	3.43886e-30
Hmga2	1.43112e-34	7.14571	0.154	0.002	3.44499e-30
Hs3st1	1.44782e-34	-1.29808	0.082	0.286	3.48519e-30
Arhgef10	1.4651e-34	-1.08353	0.147	0.386	3.52678e-30
Svbp	1.48339e-34	1.12277	0.635	0.495	3.57081e-30
Rce1	1.55792e-34	1.66142	0.448	0.247	3.75023e-30
Lage3	1.58867e-34	1.23393	0.574	0.407	3.82426e-30
Akirin2	1.62438e-34	1.30793	0.628	0.521	3.91021e-30
Ston1	1.62761e-34	-0.933537	0.272	0.542	3.91798e-30
Rpp30	1.63939e-34	1.66569	0.421	0.211	3.94634e-30
Strap	1.65056e-34	1.12614	0.633	0.505	3.97322e-30
Rnd1	1.65677e-34	3.43109	0.217	0.036	3.98818e-30
Commd2	1.79631e-34	1.30506	0.545	0.382	4.32408e-30
Tbx3os1	1.89434e-34	-1.82817	0.196	0.407	4.56005e-30
Gemin6	1.93645e-34	2.7609	0.236	0.049	4.66143e-30
Pdcd10	2.23309e-34	0.644493	0.827	0.803	5.3755e-30
Arf5	2.3156e-34	0.665676	0.864	0.857	5.57412e-30
Helz	2.33516e-34	-0.67372	0.473	0.733	5.62119e-30
Armcx4	2.33843e-34	-0.851989	0.306	0.579	5.62908e-30
Map2k6	2.38513e-34	-1.41061	0.101	0.311	5.74149e-30
Fat1	2.4114e-34	-1.28016	0.173	0.411	5.80472e-30
Lmntd1	2.64932e-34	-1.66962	0.146	0.363	6.37745e-30
Ndufa2	2.7681e-34	0.612743	0.872	0.847	6.66337e-30
Brix1	2.79508e-34	1.27775	0.545	0.361	6.72832e-30
Pbrm1	3.1203e-34	-0.571946	0.724	0.901	7.51119e-30
Fam219a	3.42233e-34	-0.698651	0.482	0.736	8.23822e-30
Clpp	3.55841e-34	1.26423	0.539	0.346	8.5658e-30
Ncl	3.58042e-34	0.757368	0.893	0.895	8.61879e-30
Cnn3	3.75376e-34	-0.53353	0.772	0.911	9.03605e-30
Pou2f1	4.48172e-34	-0.916635	0.319	0.583	1.07884e-29
Slc12a6	4.80988e-34	-0.827627	0.39	0.655	1.15783e-29
Igfbp7	4.88599e-34	0.751959	0.944	0.858	1.17616e-29
Ptprj	4.92054e-34	-1.05944	0.159	0.395	1.18447e-29
Zfp148	5.03663e-34	-0.618851	0.604	0.841	1.21242e-29
Acer3	5.70118e-34	-0.886544	0.5	0.731	1.37239e-29
Pias2	5.72203e-34	-1.00886	0.266	0.533	1.37741e-29
Rsl1d1	6.45761e-34	1.08241	0.6	0.454	1.55448e-29
Zbtb34	6.57056e-34	-1.33844	0.113	0.332	1.58166e-29
Mndal	6.61846e-34	-0.975567	0.23	0.49	1.5932e-29
Exosc1	6.95256e-34	1.37254	0.495	0.294	1.67362e-29
Gas6	8.33367e-34	-1.36127	0.128	0.348	2.00608e-29
Tgfbr3	9.29708e-34	-0.884715	0.34	0.602	2.23799e-29
Pard6g	9.37373e-34	-0.860636	0.234	0.508	2.25645e-29
Gab1	1.09457e-33	-0.788258	0.382	0.65	2.63485e-29
Kif26a	1.14067e-33	-0.952118	0.245	0.512	2.74582e-29
Ppp6r3	1.17006e-33	-0.623652	0.612	0.83	2.81658e-29
Brwd1	1.17243e-33	-0.780956	0.403	0.679	2.82227e-29
Soga1	1.18817e-33	-0.794299	0.279	0.557	2.86017e-29
Pxn	1.35081e-33	-0.648558	0.538	0.804	3.25167e-29
Dennd2c	1.50702e-33	-1.39057	0.121	0.337	3.62771e-29
Spred2	1.70891e-33	-1.15461	0.282	0.527	4.11369e-29
Arhgef26	1.72978e-33	-1.18387	0.322	0.559	4.16392e-29
Phactr1	1.75022e-33	-0.833832	0.513	0.736	4.21313e-29
Hoxb2	1.75508e-33	2.39944	0.304	0.103	4.22484e-29
Osbpl2	1.80997e-33	-1.11275	0.177	0.418	4.35695e-29
Zfp423	1.84751e-33	-1.7534	0.068	0.249	4.44732e-29
Fbrsl1	1.92517e-33	-0.945748	0.249	0.512	4.63427e-29
Ltbp1	2.04739e-33	-1.25054	0.162	0.391	4.92847e-29
Maoa	2.15972e-33	-0.833243	0.429	0.69	5.19888e-29
Bmp6	2.16026e-33	-1.26841	0.471	0.667	5.20017e-29
Lsm12	2.2196e-33	1.05385	0.615	0.467	5.34302e-29
Bptf	2.30048e-33	-0.610633	0.634	0.846	5.53772e-29
Plk2	2.4049e-33	0.898514	0.885	0.892	5.78906e-29
Klf6	2.55805e-33	1.12164	0.78	0.754	6.15774e-29
Zfp207	2.56595e-33	-0.64525	0.528	0.784	6.17675e-29
Psma4	2.72172e-33	0.7251	0.78	0.725	6.55173e-29
Arhgap17	2.73385e-33	-0.901994	0.284	0.558	6.58093e-29
Erc1	2.75339e-33	-0.789149	0.402	0.666	6.62795e-29
Dennd6a	3.05153e-33	-0.798674	0.409	0.676	7.34565e-29
Mark2	3.06722e-33	-0.719529	0.425	0.687	7.3834e-29
Pa2g4	3.4701e-33	1.0686	0.634	0.51	8.35321e-29
Psma5	3.4804e-33	0.8558	0.727	0.649	8.37802e-29
Vps28	3.52935e-33	1.07587	0.632	0.505	8.49584e-29
Ncoa3	3.57543e-33	-0.837151	0.42	0.676	8.60677e-29
Nedd4	3.67712e-33	-0.378311	0.956	0.986	8.85156e-29
Snf8	3.70518e-33	1.11859	0.582	0.406	8.9191e-29
Psma6	3.71211e-33	0.808215	0.738	0.664	8.9358e-29
Ankrd33b	3.97811e-33	-0.620567	0.603	0.83	9.5761e-29
Epb41l2	4.24532e-33	-0.511235	0.789	0.93	1.02193e-28
Atg4a	4.56589e-33	-1.29101	0.243	0.477	1.0991e-28
Tppp3	5.59358e-33	-1.42845	0.143	0.364	1.34649e-28
Rfx3	5.78522e-33	-1.25485	0.165	0.4	1.39262e-28
Zbtb20	5.89978e-33	-0.35102	0.974	0.977	1.4202e-28
Clec2d	6.26372e-33	-0.454669	0.809	0.954	1.5078e-28
Epn2	6.27828e-33	-0.68391	0.539	0.779	1.51131e-28
Tex14	6.51765e-33	-1.12496	0.134	0.356	1.56893e-28
Actr10	6.54354e-33	0.86043	0.695	0.613	1.57516e-28
Mpc2	6.72385e-33	0.951522	0.69	0.571	1.61856e-28
Actr3	6.73315e-33	0.602718	0.896	0.906	1.6208e-28
Timm50	7.01215e-33	1.42825	0.44	0.236	1.68796e-28
Ier5l	7.4839e-33	1.24993	0.612	0.446	1.80152e-28
Hmox1	7.74594e-33	4.15099	0.322	0.128	1.8646e-28
Armh3	7.79187e-33	-1.04923	0.183	0.425	1.87566e-28
Trim8	8.81677e-33	-0.755021	0.377	0.647	2.12237e-28
Ets2	9.13014e-33	-0.620191	0.579	0.826	2.19781e-28
Enox2	9.36403e-33	-1.04661	0.29	0.54	2.25411e-28
Rab27a	9.47463e-33	-1.69148	0.077	0.265	2.28073e-28
Zfp652	1.02305e-32	-0.759182	0.403	0.674	2.4627e-28
Trib2	1.02987e-32	-0.716258	0.544	0.78	2.47909e-28
Ethe1	1.06796e-32	2.28469	0.34	0.143	2.57079e-28
Phf5a	1.08119e-32	1.12414	0.59	0.429	2.60263e-28
Tceal9	1.08527e-32	0.90799	0.744	0.662	2.61247e-28
Glg1	1.14319e-32	-0.56109	0.645	0.857	2.7519e-28
Ndufb11	1.15744e-32	0.712985	0.833	0.809	2.78618e-28
Fam92a	1.16582e-32	1.16752	0.575	0.41	2.80637e-28
Nol7	1.16855e-32	0.640106	0.844	0.823	2.81292e-28
Tinagl1	1.26168e-32	1.4908	0.536	0.334	3.03712e-28
Megf8	1.29071e-32	-1.26597	0.106	0.316	3.107e-28
Polr2f	1.29752e-32	0.870976	0.705	0.599	3.12338e-28
Tmem132a	1.82712e-32	-1.53381	0.071	0.256	4.39824e-28
Pds5b	1.86658e-32	-0.67519	0.503	0.772	4.49324e-28
Kmt2e	1.94935e-32	-0.519476	0.732	0.906	4.69249e-28
Phc3	1.96078e-32	-0.870037	0.271	0.547	4.71998e-28
Utrn	1.99446e-32	-0.843463	0.619	0.758	4.80105e-28
Herc1	2.08096e-32	-0.585389	0.542	0.788	5.00929e-28
Junb	2.17844e-32	1.11589	0.796	0.678	5.24393e-28
Stat3	2.21015e-32	-0.742623	0.558	0.791	5.32026e-28
Amotl2	2.22398e-32	-0.694244	0.455	0.736	5.35356e-28
Zbtb4	2.29413e-32	-0.801703	0.419	0.685	5.52242e-28
Sec61a1	2.38301e-32	-0.614138	0.509	0.771	5.73638e-28
Slc7a11	2.38986e-32	6.25459	0.178	0.02	5.75287e-28
Ksr1	2.40021e-32	-1.24316	0.126	0.343	5.77778e-28
Mrpl38	2.40864e-32	1.5475	0.448	0.251	5.79808e-28
Fam13c	2.44357e-32	-1.28159	0.114	0.328	5.88216e-28
Lhfp	2.58406e-32	-0.708748	0.754	0.881	6.22035e-28
Uqcc3	2.60872e-32	1.06909	0.641	0.507	6.27971e-28
Smndc1	2.65742e-32	0.99448	0.684	0.582	6.39695e-28
Tuba1a	2.66031e-32	0.659092	0.923	0.913	6.4039e-28
Mapt	2.84259e-32	-0.920882	0.394	0.637	6.84268e-28
Mmp14	3.16996e-32	-0.585625	0.593	0.84	7.63073e-28
Tcim	3.45681e-32	1.33275	0.742	0.728	8.32123e-28
2310039H08Rik	3.48335e-32	1.49342	0.445	0.246	8.38511e-28
Lsm8	3.5409e-32	1.12018	0.604	0.454	8.52366e-28
Zfp706	3.55263e-32	0.615789	0.851	0.844	8.55188e-28
Eif3g	3.7413e-32	0.964452	0.672	0.57	9.00606e-28
Galnt2	3.76404e-32	-0.99315	0.213	0.459	9.06079e-28
Phlda1	4.18377e-32	1.19431	0.639	0.44	1.00712e-27
Mak16	4.36369e-32	1.19781	0.554	0.392	1.05043e-27
Tmem241	4.47556e-32	-0.927911	0.165	0.402	1.07736e-27
Ppp2r5c	4.64219e-32	-0.537358	0.658	0.863	1.11747e-27
Eif3j1	4.75977e-32	0.777209	0.763	0.744	1.14577e-27
E030030I06Rik	4.81972e-32	1.71431	0.418	0.219	1.1602e-27
Arhgap23	4.88622e-32	-0.659826	0.523	0.778	1.17621e-27
Ufm1	5.25514e-32	0.989866	0.647	0.538	1.26502e-27
Secisbp2l	7.55775e-32	-0.741965	0.447	0.704	1.8193e-27
Usp34	7.62781e-32	-0.514781	0.763	0.895	1.83617e-27
Pde8b	7.9473e-32	-2.38578	0.065	0.234	1.91307e-27
Timm8b	8.2975e-32	1.00479	0.67	0.586	1.99737e-27
Gm14207	8.34247e-32	2.23164	0.32	0.121	2.0082e-27
Pdia6	8.41597e-32	0.828357	0.808	0.758	2.02589e-27
Brd3	9.01088e-32	-0.867828	0.333	0.608	2.1691e-27
Dennd1b	9.21632e-32	-1.08217	0.18	0.416	2.21855e-27
Dag1	1.02226e-31	-0.783008	0.363	0.627	2.46078e-27
Ddx60	1.07903e-31	-1.26162	0.097	0.296	2.59744e-27
Tdrd3	1.14976e-31	-0.90639	0.305	0.554	2.76771e-27
Snrpf	1.18034e-31	0.741861	0.784	0.757	2.84132e-27
Gm13816	1.24945e-31	-3.04669	0.013	0.135	3.00768e-27
Nfic	1.36439e-31	-0.586719	0.731	0.899	3.28437e-27
Sesn1	1.40223e-31	-1.14996	0.139	0.359	3.37545e-27
Map4k2	1.46303e-31	-0.891178	0.195	0.443	3.52181e-27
Gpatch2	1.51578e-31	-1.01943	0.198	0.442	3.64879e-27
Aimp1	1.59167e-31	0.82737	0.725	0.642	3.83148e-27
Zfp407	1.63397e-31	-0.743304	0.495	0.739	3.93328e-27
Fbxl20	1.74215e-31	-0.941322	0.198	0.437	4.19371e-27
Glis2	1.76569e-31	-0.847277	0.338	0.606	4.25037e-27
Rmnd5a	1.81518e-31	-0.89069	0.251	0.505	4.3695e-27
Garnl3	1.82703e-31	-1.34584	0.136	0.35	4.39802e-27
Snhg16	1.87553e-31	2.63078	0.253	0.069	4.51478e-27
Glrx5	2.14877e-31	0.971889	0.716	0.628	5.17253e-27
Serpinb6b	2.17114e-31	-1.19464	0.135	0.352	5.22636e-27
Srxn1	2.2492e-31	3.43382	0.263	0.079	5.41426e-27
Ddi2	2.39376e-31	-0.629634	0.579	0.808	5.76225e-27
Gm3364	2.74901e-31	-2.08864	0.024	0.161	6.61742e-27
Id1	2.90224e-31	1.05471	0.819	0.88	6.98627e-27
Scube1	3.00172e-31	-2.12228	0.029	0.171	7.22575e-27
Tmem70	3.37267e-31	1.44055	0.453	0.257	8.1187e-27
Rps23	3.51929e-31	0.511686	0.978	0.985	8.47164e-27
Celsr2	3.71477e-31	-1.2553	0.096	0.296	8.9422e-27
Fosl1	4.10405e-31	4.8541	0.162	0.013	9.87927e-27
Ogt	4.25122e-31	-0.692321	0.476	0.736	1.02335e-26
Tbc1d1	4.4111e-31	1.30486	0.506	0.298	1.06184e-26
Ubxn7	4.61656e-31	-0.963525	0.222	0.463	1.1113e-26
Sugt1	4.76083e-31	0.78963	0.74	0.668	1.14603e-26
Pik3r1	5.0622e-31	-0.781152	0.412	0.673	1.21857e-26
Lima1	5.21746e-31	-0.706424	0.521	0.743	1.25595e-26
Rpl5	5.39502e-31	0.517011	0.919	0.926	1.29869e-26
Dusp4	5.59883e-31	1.96252	0.347	0.146	1.34775e-26
Rapgef4	5.69262e-31	-0.643164	0.626	0.815	1.37033e-26
Ulk1	5.71141e-31	-1.11941	0.104	0.311	1.37485e-26
Sars	5.98221e-31	0.907433	0.739	0.675	1.44004e-26
Usp32	6.04079e-31	-0.863322	0.326	0.59	1.45414e-26
Prdm2	6.22476e-31	-0.691507	0.414	0.681	1.49842e-26
Eny2	6.60405e-31	0.848919	0.715	0.644	1.58973e-26
Spats2	6.66789e-31	-0.862482	0.281	0.546	1.60509e-26
Sipa1l2	6.91168e-31	-0.714414	0.396	0.654	1.66378e-26
Lpcat1	8.19304e-31	-0.855497	0.269	0.535	1.97223e-26
Zdhhc17	8.52558e-31	-0.749781	0.385	0.66	2.05228e-26
Tppp	8.76331e-31	-1.72871	0.06	0.229	2.10951e-26
Gclm	1.01914e-30	2.4662	0.594	0.473	2.45328e-26
Lmtk2	1.09068e-30	-0.964478	0.278	0.523	2.62548e-26
Cldn5	1.10424e-30	0.721085	0.98	0.996	2.65813e-26
Rpl39	1.1676e-30	0.408964	0.974	0.979	2.81065e-26
Pop7	1.25408e-30	1.37207	0.494	0.324	3.01881e-26
Tasor	1.38425e-30	-0.676799	0.433	0.69	3.33217e-26
Inpp4a	1.42749e-30	-1.15752	0.112	0.316	3.43626e-26
Tmem44	1.4583e-30	-0.862788	0.279	0.535	3.51043e-26
Rnf145	1.48105e-30	-0.876563	0.233	0.483	3.56517e-26
2510009E07Rik	1.52101e-30	-0.813439	0.362	0.615	3.66137e-26
Ndufa11	1.56045e-30	0.723767	0.801	0.741	3.75631e-26
Arap1	1.74606e-30	-1.34819	0.105	0.303	4.20312e-26
Serpine1	1.80415e-30	1.36665	0.591	0.392	4.34296e-26
Paqr7	1.88483e-30	-1.44106	0.086	0.274	4.53717e-26
Nudt4	1.88602e-30	1.49218	0.574	0.431	4.54003e-26
Mical2	1.90538e-30	-0.865006	0.31	0.562	4.58664e-26
Bahcc1	1.96278e-30	-1.27258	0.143	0.356	4.72481e-26
Pros1	1.96686e-30	-0.687697	0.436	0.694	4.73463e-26
Usp9x	2.02434e-30	-0.556141	0.645	0.837	4.87299e-26
Manf	2.1093e-30	0.908204	0.748	0.675	5.0775e-26
Mmd	2.18406e-30	-0.99426	0.271	0.521	5.25746e-26
Cox14	2.20346e-30	1.00335	0.639	0.533	5.30416e-26
Setd2	2.46664e-30	-0.638354	0.475	0.736	5.9377e-26
Ubr3	2.46935e-30	-0.637309	0.591	0.816	5.94421e-26
Dynlt3	2.50638e-30	0.890263	0.695	0.606	6.03335e-26
Cish	2.58355e-30	-0.837919	0.216	0.47	6.21912e-26
Fam136a	2.59497e-30	1.9118	0.322	0.126	6.24662e-26
Lpp	2.77386e-30	-0.446657	0.838	0.946	6.67723e-26
Sec61b	2.8119e-30	0.756	0.823	0.813	6.7688e-26
Snx29	2.98241e-30	-1.19446	0.155	0.375	7.17926e-26
Fam124b	2.99369e-30	-1.39865	0.085	0.27	7.20642e-26
Utp18	3.1359e-30	1.43457	0.452	0.265	7.54873e-26
Cdc34	3.50915e-30	1.40036	0.503	0.334	8.44722e-26
Rab5if	3.70975e-30	0.831159	0.726	0.662	8.93011e-26
Ripor2	3.77778e-30	-1.67154	0.059	0.224	9.09386e-26
Madd	4.90055e-30	-1.11569	0.092	0.287	1.17966e-25
Hsd17b10	5.03192e-30	1.31617	0.515	0.356	1.21128e-25
Npr3	5.0322e-30	-0.929668	0.183	0.412	1.21135e-25
Col5a2	5.04407e-30	-0.854739	0.244	0.49	1.21421e-25
C1d	5.07961e-30	0.9732	0.616	0.491	1.22276e-25
Dram2	5.14346e-30	-0.615829	0.533	0.767	1.23813e-25
Cwc15	5.24446e-30	0.832504	0.702	0.621	1.26245e-25
Gm43329	5.58861e-30	-1.94426	0.03	0.169	1.34529e-25
Usp33	5.74163e-30	-0.800648	0.292	0.553	1.38213e-25
Bex3	5.77425e-30	1.54262	0.461	0.282	1.38998e-25
Tom1l2	5.82187e-30	-0.745795	0.315	0.582	1.40144e-25
Cebpd	6.11568e-30	0.99427	0.665	0.482	1.47217e-25
Tbc1d2b	6.13404e-30	-1.52092	0.08	0.26	1.47659e-25
Srp19	6.30891e-30	0.72742	0.753	0.668	1.51868e-25
B4galt4	6.45909e-30	-0.82552	0.214	0.465	1.55483e-25
Lamb1	6.54936e-30	2.2796	0.348	0.151	1.57656e-25
Gstm2	6.59638e-30	-1.08339	0.116	0.327	1.58788e-25
Atp9b	7.10147e-30	-0.670563	0.44	0.69	1.70947e-25
Ucp2	7.4628e-30	-0.472151	0.445	0.729	1.79645e-25
Klc1	8.25695e-30	-0.653994	0.556	0.772	1.98761e-25
Map3k5	8.29178e-30	-1.66077	0.078	0.255	1.996e-25
Fbxw11	8.38417e-30	-0.659278	0.517	0.759	2.01824e-25
Afg1l	8.47353e-30	-0.909538	0.316	0.555	2.03975e-25
Gprin3	9.31113e-30	-1.32877	0.138	0.341	2.24138e-25
Supt4a	9.53002e-30	1.11073	0.591	0.459	2.29407e-25
Kdm7a	9.55103e-30	-0.835222	0.263	0.516	2.29912e-25
Cetn3	9.72895e-30	0.858439	0.71	0.628	2.34195e-25
Tmem131l	9.85464e-30	-0.991398	0.134	0.343	2.37221e-25
Adam15	9.88551e-30	-0.79994	0.519	0.759	2.37964e-25
Snrpc	1.0616e-29	1.01675	0.639	0.54	2.55549e-25
Trmt10c	1.0895e-29	1.69903	0.388	0.19	2.62264e-25
Arhgap35	1.1084e-29	-1.02994	0.204	0.437	2.66815e-25
Snd1	1.26321e-29	-0.625026	0.463	0.716	3.04079e-25
Dpy19l4	1.31475e-29	-0.907134	0.255	0.504	3.16486e-25
Pdcd2	1.37681e-29	1.96861	0.318	0.13	3.31425e-25
Prr7	1.39243e-29	1.87156	0.361	0.171	3.35185e-25
Sypl	1.43545e-29	-0.497322	0.742	0.9	3.45541e-25
Stk24	1.59864e-29	-0.821614	0.322	0.574	3.84825e-25
Smad6	1.60461e-29	-0.651449	0.677	0.872	3.86263e-25
Pxdc1	1.64881e-29	1.39573	0.621	0.505	3.96901e-25
Acvrl1	1.68708e-29	-0.371429	0.911	0.986	4.06115e-25
Ufc1	1.74345e-29	0.989888	0.648	0.533	4.19683e-25
Nipal3	1.87085e-29	-0.875125	0.359	0.6	4.50351e-25
Egflam	1.88242e-29	-1.84056	0.101	0.281	4.53137e-25
Sirpa	1.89355e-29	-1.67226	0.189	0.382	4.55814e-25
Cdk17	1.89544e-29	-0.524406	0.702	0.885	4.56271e-25
Gsto1	2.00578e-29	2.25494	0.258	0.078	4.82832e-25
Rpp21	2.07785e-29	1.18428	0.533	0.366	5.00181e-25
Fignl2	2.10097e-29	-1.46124	0.071	0.244	5.05745e-25
Ndufb10	2.10237e-29	0.774714	0.747	0.699	5.06082e-25
Rassf1	2.15264e-29	1.0464	0.696	0.599	5.18183e-25
1700123O20Rik	2.19384e-29	1.37943	0.469	0.291	5.28102e-25
Rabgap1	2.25986e-29	-0.649289	0.506	0.754	5.43993e-25
Klhl13	2.35384e-29	-1.12354	0.135	0.346	5.66615e-25
Urm1	2.36873e-29	1.39451	0.444	0.258	5.702e-25
Rpl35a	2.48705e-29	0.459254	0.978	0.985	5.98683e-25
Kdm2a	2.51093e-29	-0.695946	0.511	0.767	6.04431e-25
Tcaf1	2.58415e-29	-0.723412	0.37	0.64	6.22056e-25
Numa1	2.60731e-29	-0.795347	0.317	0.576	6.27633e-25
Ston2	2.74232e-29	-1.38093	0.125	0.323	6.6013e-25
Acvr1b	2.773e-29	-0.818734	0.216	0.46	6.67516e-25
Rptor	2.78501e-29	-0.725874	0.412	0.653	6.70407e-25
Naa20	2.79012e-29	0.855197	0.688	0.602	6.71637e-25
Nsd1	3.07824e-29	-0.489989	0.735	0.896	7.40993e-25
Mbtps1	3.32329e-29	-0.724925	0.281	0.546	7.99983e-25
Rrp9	3.47505e-29	1.72341	0.338	0.142	8.36515e-25
Srsf2	3.84357e-29	0.861548	0.778	0.753	9.25224e-25
Twistnb	4.04877e-29	1.28623	0.501	0.333	9.7462e-25
Acvr1	4.11548e-29	-0.754027	0.328	0.585	9.90679e-25
Cnot6l	4.28484e-29	-0.746604	0.523	0.754	1.03145e-24
Inhbb	4.32619e-29	3.08529	0.231	0.06	1.0414e-24
Vangl1	4.41384e-29	-0.784546	0.314	0.579	1.0625e-24
Stat5b	4.46061e-29	-0.848453	0.295	0.546	1.07376e-24
Pusl1	4.72285e-29	1.87823	0.316	0.128	1.13688e-24
Fam124a	4.77597e-29	-1.2469	0.133	0.337	1.14967e-24
Pias1	4.77981e-29	-0.744353	0.352	0.606	1.1506e-24
Chd4	4.97661e-29	-0.614561	0.639	0.847	1.19797e-24
Asah1	5.33301e-29	0.962867	0.648	0.509	1.28376e-24
Bod1	5.3565e-29	1.43748	0.424	0.229	1.28942e-24
Ppp1r9a	5.56134e-29	-1.03224	0.289	0.516	1.33873e-24
Nsmce3	5.56349e-29	1.17352	0.524	0.358	1.33924e-24
Sik2	5.63278e-29	-0.947436	0.249	0.484	1.35592e-24
Firre	5.68903e-29	-0.966925	0.137	0.346	1.36946e-24
Asxl2	6.02388e-29	-0.64416	0.453	0.701	1.45007e-24
Gabarapl2	6.14555e-29	0.735472	0.781	0.729	1.47936e-24
Snx24	6.15025e-29	3.52031	0.195	0.037	1.48049e-24
0610010K14Rik	6.19323e-29	1.10044	0.619	0.491	1.49083e-24
Luc7l3	6.31655e-29	-0.572504	0.534	0.79	1.52052e-24
Tnfaip2	6.51369e-29	2.18336	0.331	0.143	1.56797e-24
Slc2a9	7.08508e-29	-1.01915	0.116	0.317	1.70552e-24
Ncoa6	7.5045e-29	-0.764591	0.329	0.581	1.80648e-24
Actb	7.62943e-29	0.345369	0.997	0.998	1.83656e-24
Ppp2r5e	7.87314e-29	-0.725131	0.49	0.714	1.89522e-24
Synm	7.87377e-29	-1.23912	0.129	0.328	1.89537e-24
Ehmt1	8.10689e-29	-0.694997	0.512	0.739	1.95149e-24
Kif5b	8.24814e-29	0.472068	0.938	0.951	1.98549e-24
4931406P16Rik	8.28759e-29	-0.313361	0.938	0.985	1.99499e-24
Cpped1	8.74891e-29	-1.21873	0.131	0.335	2.10604e-24
Hivep2	8.87862e-29	-0.696819	0.555	0.759	2.13726e-24
Tril	9.08792e-29	-1.57072	0.053	0.209	2.18765e-24
Tead4	9.15574e-29	-0.877674	0.228	0.468	2.20397e-24
Mrpl22	9.27005e-29	1.31011	0.506	0.353	2.23149e-24
Lrmda	9.50307e-29	-1.24101	0.385	0.572	2.28758e-24
Purb	9.59761e-29	-0.458667	0.787	0.922	2.31034e-24
Hipk1	9.78452e-29	-0.577853	0.578	0.788	2.35533e-24
Ube2d3	1.1323e-28	0.480654	0.919	0.938	2.72567e-24
Nfatc1	1.13506e-28	-1.01439	0.182	0.398	2.73231e-24
Ric1	1.19144e-28	-0.735182	0.329	0.587	2.86803e-24
Lrba	1.22703e-28	-1.15731	0.162	0.373	2.95372e-24
Rap1gds1	1.22742e-28	-0.609582	0.547	0.776	2.95465e-24
Psmb7	1.2498e-28	0.774887	0.726	0.68	3.00852e-24
D5Ertd579e	1.25392e-28	-0.858889	0.283	0.525	3.01843e-24
Ppa1	1.25757e-28	1.58633	0.394	0.205	3.02721e-24
Ndufs4	1.26217e-28	0.667905	0.802	0.756	3.03828e-24
2310011J03Rik	1.33329e-28	1.4112	0.458	0.275	3.20949e-24
Chd9	1.33829e-28	-0.6367	0.479	0.716	3.22154e-24
Lrch3	1.41858e-28	-0.633248	0.621	0.807	3.41481e-24
Abcc5	1.43273e-28	-0.749962	0.289	0.547	3.44887e-24
Zfp871	1.58086e-28	-0.727416	0.412	0.673	3.80544e-24
Wdfy2	1.6223e-28	-1.01604	0.206	0.43	3.9052e-24
Pdlim5	1.6465e-28	-0.651818	0.682	0.857	3.96346e-24
Tmcc1	1.79284e-28	-0.710112	0.642	0.815	4.31572e-24
1600002K03Rik	1.81771e-28	2.24036	0.256	0.079	4.3756e-24
Grwd1	1.84144e-28	2.32469	0.235	0.064	4.43272e-24
Zfp36l1	1.84946e-28	-0.751725	0.485	0.699	4.45202e-24
Mib1	1.85728e-28	-0.591655	0.548	0.784	4.47085e-24
Cpsf6	1.89599e-28	-0.596163	0.527	0.759	4.56402e-24
Ramac	2.47533e-28	1.01756	0.597	0.458	5.95862e-24
Phkb	2.54071e-28	-0.956574	0.225	0.452	6.116e-24
Arhgef7	2.84989e-28	-0.587068	0.654	0.849	6.86025e-24
Kif1b	2.96201e-28	-0.479349	0.732	0.888	7.13016e-24
Myo1d	3.32601e-28	-0.530668	0.47	0.722	8.00638e-24
Tox3	3.33909e-28	-1.06855	0.195	0.411	8.03787e-24
Ireb2	3.50464e-28	-0.713537	0.412	0.67	8.43637e-24
Apc	3.61823e-28	-0.586654	0.577	0.802	8.70979e-24
Mid1ip1	3.69752e-28	1.30525	0.571	0.419	8.90068e-24
Ndufa10	3.78308e-28	0.940784	0.651	0.563	9.10664e-24
Tiprl	3.78382e-28	1.07397	0.573	0.423	9.1084e-24
Hist1h4d	3.93265e-28	1.23278	0.564	0.417	9.46668e-24
Pik3cb	4.4484e-28	-0.682719	0.399	0.642	1.07082e-23
Rph3al	4.46945e-28	-1.39657	0.069	0.236	1.07589e-23
Prdm11	5.09196e-28	-1.50399	0.075	0.243	1.22574e-23
Ddrgk1	5.26086e-28	0.925399	0.659	0.56	1.26639e-23
2900097C17Rik	5.39986e-28	-0.648051	0.424	0.696	1.29986e-23
Mylip	5.46915e-28	-1.05613	0.267	0.492	1.31653e-23
Ankfy1	6.17656e-28	-0.727921	0.361	0.612	1.48682e-23
Pxdn	6.22677e-28	-0.406008	0.841	0.941	1.49891e-23
Magi1	6.25675e-28	-0.735598	0.429	0.663	1.50612e-23
Ulk2	6.38833e-28	-0.787596	0.372	0.624	1.5378e-23
Tcf20	6.45598e-28	-0.907131	0.256	0.492	1.55408e-23
Mrps15	6.60152e-28	1.11578	0.549	0.398	1.58912e-23
Bbs9	6.75467e-28	-1.25769	0.124	0.317	1.62598e-23
Nars	6.91662e-28	0.923615	0.681	0.612	1.66497e-23
Wdr37	7.49142e-28	-0.768679	0.344	0.598	1.80334e-23
Sin3b	7.49638e-28	0.9809	0.669	0.6	1.80453e-23
Pcca	8.43825e-28	-1.039	0.191	0.408	2.03126e-23
Ppp1ca	8.99736e-28	0.513962	0.893	0.88	2.16584e-23
Gm13387	9.11063e-28	-1.15751	0.092	0.271	2.19311e-23
Phip	9.29083e-28	-0.759594	0.376	0.62	2.23649e-23
Mybbp1a	9.37893e-28	1.35686	0.511	0.36	2.2577e-23
Tcf7l1	9.93909e-28	-1.09408	0.162	0.368	2.39254e-23
Asf1a	1.00536e-27	1.45352	0.456	0.284	2.42009e-23
Tle1	1.04882e-27	-0.780488	0.388	0.618	2.52473e-23
Kctd10	1.05486e-27	-0.669247	0.49	0.727	2.53926e-23
Cd9	1.0561e-27	0.703395	0.923	0.926	2.54225e-23
Atf3	1.07455e-27	1.33104	0.487	0.272	2.58665e-23
Nxt1	1.08965e-27	1.63837	0.374	0.193	2.623e-23
Mink1	1.11886e-27	-0.790672	0.271	0.521	2.69332e-23
Stag1	1.13587e-27	-0.492111	0.742	0.885	2.73427e-23
0610009B22Rik	1.13964e-27	1.6479	0.381	0.199	2.74334e-23
Sfswap	1.16851e-27	-0.661269	0.422	0.681	2.81283e-23
Btbd7	1.1808e-27	-0.49974	0.743	0.898	2.84243e-23
Trio	1.19069e-27	-0.494403	0.603	0.814	2.86624e-23
Vps54	1.20451e-27	-0.655709	0.452	0.693	2.8995e-23
Nudt9	1.24494e-27	1.33161	0.491	0.32	2.99682e-23
Slc38a6	1.26815e-27	-1.13279	0.132	0.335	3.05269e-23
Ccdc86	1.4019e-27	1.77851	0.333	0.148	3.37465e-23
Capn1	1.46006e-27	-1.07976	0.142	0.348	3.51465e-23
Kif21a	1.50696e-27	-0.891734	0.259	0.493	3.62756e-23
Vwa8	1.51394e-27	-0.779929	0.319	0.566	3.64437e-23
Cd81	1.5436e-27	0.953881	0.856	0.827	3.71576e-23
Scmh1	1.63549e-27	-0.781616	0.288	0.533	3.93695e-23
Unc50	1.77598e-27	0.945813	0.618	0.506	4.27513e-23
Myadm	1.84475e-27	-0.528215	0.733	0.901	4.44069e-23
Casp7	1.85878e-27	-0.851578	0.235	0.47	4.47445e-23
Chst15	1.92457e-27	-1.07997	0.119	0.314	4.63283e-23
Abi2	1.95294e-27	-0.840648	0.221	0.455	4.70112e-23
Cask	1.96093e-27	-0.803444	0.305	0.544	4.72036e-23
Cdip1	1.97043e-27	-0.906708	0.195	0.423	4.74322e-23
Herc4	2.05016e-27	-0.747482	0.369	0.623	4.93514e-23
Sdcbp	2.06571e-27	0.490141	0.9	0.917	4.97258e-23
Nop16	2.0782e-27	2.01991	0.299	0.12	5.00266e-23
Kdm3b	2.14249e-27	-0.809362	0.173	0.394	5.1574e-23
Rangrf	2.15877e-27	2.32754	0.245	0.075	5.19659e-23
1810006J02Rik	2.2578e-27	2.55325	0.239	0.072	5.43498e-23
Cpne1	2.32314e-27	-0.696359	0.415	0.667	5.59226e-23
Trerf1	2.35421e-27	-0.710949	0.601	0.788	5.66707e-23
Ric8b	2.38663e-27	-0.965757	0.154	0.366	5.74509e-23
Ndufaf4	2.56873e-27	1.21882	0.533	0.39	6.18345e-23
Ap2a2	2.60895e-27	-0.655244	0.489	0.732	6.28026e-23
Tlk2	2.61786e-27	-0.649427	0.44	0.703	6.30172e-23
Oxr1	2.71635e-27	-0.815006	0.627	0.792	6.5388e-23
Med8	2.7498e-27	1.03584	0.572	0.444	6.61931e-23
Denr	2.80711e-27	0.886274	0.673	0.592	6.75727e-23
Pycr2	3.24231e-27	1.39325	0.444	0.275	7.80489e-23
Cnot6	3.31961e-27	-0.664692	0.511	0.74	7.99097e-23
Foxo3	3.59067e-27	-0.929441	0.225	0.463	8.64346e-23
Zdhhc14	3.63435e-27	-1.52066	0.128	0.312	8.7486e-23
Mrps17	3.89203e-27	1.04814	0.549	0.395	9.3689e-23
Wscd1	4.48997e-27	-0.890641	0.136	0.341	1.08083e-22
Magi3	4.49519e-27	-0.526886	0.566	0.801	1.08208e-22
Ext1	4.51763e-27	-0.52486	0.645	0.832	1.08748e-22
Rala	4.60156e-27	0.562213	0.835	0.833	1.10769e-22
Mad1l1	4.6927e-27	-1.06694	0.145	0.346	1.12963e-22
Nol12	5.25552e-27	1.54101	0.397	0.21	1.26511e-22
Mark4	5.33041e-27	-0.749477	0.332	0.571	1.28314e-22
Setd1b	5.37199e-27	-0.868061	0.194	0.42	1.29315e-22
Csad	5.45157e-27	-0.967929	0.178	0.397	1.3123e-22
Pnisr	6.54897e-27	-0.529932	0.577	0.802	1.57647e-22
Slc44a2	6.65712e-27	-0.7804	0.282	0.53	1.6025e-22
Smarcc2	7.00559e-27	-0.701904	0.308	0.566	1.68638e-22
Nfatc3	7.33811e-27	-0.744517	0.335	0.584	1.76643e-22
Tbx2	7.4339e-27	-1.21786	0.331	0.524	1.78949e-22
Zcchc14	8.00886e-27	-0.607258	0.473	0.716	1.92789e-22
Ap2s1	8.03725e-27	0.799875	0.698	0.594	1.93473e-22
Cks2	8.04843e-27	1.94171	0.321	0.143	1.93742e-22
P2rx7	8.07136e-27	-0.664495	0.269	0.512	1.94294e-22
Ndufaf8	8.2639e-27	1.15349	0.517	0.354	1.98929e-22
Sntb1	8.53001e-27	-1.57439	0.068	0.226	2.05334e-22
Lpin2	8.58754e-27	-0.893547	0.237	0.464	2.06719e-22
Polr2h	8.7581e-27	1.58325	0.398	0.223	2.10825e-22
Frmd4b	8.84462e-27	-0.549945	0.721	0.85	2.12908e-22
Sufu	8.9093e-27	-1.09291	0.165	0.371	2.14465e-22
Gbf1	9.24765e-27	-0.630539	0.458	0.691	2.22609e-22
Abr	9.32949e-27	-1.08521	0.131	0.328	2.24579e-22
Gfpt2	9.36477e-27	2.65596	0.214	0.055	2.25429e-22
Maip1	9.555e-27	1.38699	0.406	0.224	2.30008e-22
Apaf1	9.67995e-27	-0.763045	0.317	0.561	2.33016e-22
Tmem199	1.0279e-26	1.52745	0.385	0.204	2.47437e-22
1110004F10Rik	1.06053e-26	0.787673	0.711	0.653	2.5529e-22
Gm47644	1.08581e-26	-1.49832	0.033	0.166	2.61375e-22
Ptprs	1.13823e-26	-0.786409	0.248	0.483	2.73994e-22
Bola3	1.21975e-26	1.1083	0.56	0.421	2.93619e-22
Leng8	1.23099e-26	-0.663924	0.317	0.576	2.96324e-22
Ldb1	1.42087e-26	-0.684073	0.337	0.594	3.42033e-22
Txnrd1	1.4859e-26	1.67136	0.53	0.38	3.57687e-22
Srebf2	1.62767e-26	-0.973301	0.163	0.374	3.91814e-22
Psmg1	1.75029e-26	1.61405	0.376	0.194	4.2133e-22
Fbln2	1.77637e-26	-1.45063	0.095	0.267	4.27609e-22
Smarca4	1.79049e-26	-0.645575	0.507	0.729	4.31007e-22
Noct	1.94722e-26	2.10632	0.246	0.077	4.68735e-22
Mrps25	1.94908e-26	1.37291	0.473	0.311	4.69181e-22
Ubr5	2.2345e-26	-0.503267	0.639	0.836	5.3789e-22
Gne	2.31713e-26	-1.28748	0.116	0.302	5.57781e-22
Plekha5	2.35367e-26	-0.88471	0.29	0.512	5.66576e-22
Commd8	2.35626e-26	1.12412	0.528	0.38	5.672e-22
Dicer1	2.39535e-26	-0.663734	0.366	0.614	5.76608e-22
Gigyf1	2.64466e-26	-0.83505	0.159	0.367	6.36622e-22
Phax	2.74681e-26	1.10013	0.52	0.367	6.61212e-22
Rnf125	2.79335e-26	-0.843813	0.214	0.444	6.72414e-22
Lsm3	2.81579e-26	1.48375	0.414	0.245	6.77817e-22
Abcd1	2.93083e-26	-1.37245	0.056	0.207	7.05508e-22
Mpdz	2.95161e-26	-0.561335	0.249	0.495	7.10511e-22
Bola2	2.95811e-26	0.753933	0.708	0.647	7.12076e-22
Tlr3	3.02609e-26	-0.936411	0.181	0.4	7.2844e-22
Qser1	3.02897e-26	-0.858516	0.324	0.553	7.29133e-22
Oser1	3.12004e-26	1.504	0.464	0.311	7.51057e-22
Myo1e	3.16941e-26	-0.939071	0.61	0.755	7.6294e-22
Ldlrad3	3.21927e-26	-1.06055	0.116	0.302	7.74942e-22
Ube2n	3.34796e-26	0.757036	0.718	0.674	8.0592e-22
Rapgef3	3.4297e-26	-0.652897	0.527	0.742	8.25597e-22
Camsap2	3.52794e-26	-0.732235	0.374	0.614	8.49246e-22
Ogfrl1	3.55469e-26	-1.3877	0.113	0.294	8.55686e-22
Relch	3.6374e-26	-0.779496	0.297	0.533	8.75594e-22
Cst6	3.67786e-26	6.09041	0.125	0.005	8.85335e-22
Wdr7	3.69679e-26	-0.860674	0.241	0.473	8.89892e-22
Snrpb	3.78556e-26	0.55812	0.873	0.866	9.1126e-22
Phlda3	4.24014e-26	1.0392	0.757	0.692	1.02069e-21
Yif1b	4.3321e-26	1.07604	0.576	0.452	1.04282e-21
Zfp810	4.79065e-26	-1.13197	0.098	0.273	1.15321e-21
Tra2a	4.82169e-26	-0.48511	0.66	0.867	1.16068e-21
Cdc42	4.98012e-26	0.309436	0.959	0.98	1.19881e-21
Rnf141	5.01011e-26	-0.631496	0.439	0.687	1.20603e-21
Mylk	5.16857e-26	-0.779462	0.573	0.759	1.24418e-21
Ttll7	5.33636e-26	1.37822	0.431	0.246	1.28457e-21
Pds5a	5.35737e-26	-0.539657	0.539	0.762	1.28963e-21
Kcnk6	5.37083e-26	-1.38055	0.074	0.235	1.29287e-21
Apex1	5.38028e-26	1.63282	0.349	0.166	1.29514e-21
Dhrs3	5.42383e-26	-0.707814	0.319	0.56	1.30562e-21
Nhlrc2	5.62158e-26	-0.93338	0.58	0.755	1.35323e-21
Mast2	5.76656e-26	-0.938684	0.255	0.476	1.38813e-21
Strbp	5.88531e-26	-0.778788	0.394	0.636	1.41671e-21
Gm49797	5.95735e-26	-1.003	0.153	0.354	1.43405e-21
Zfp945	5.97333e-26	-0.87298	0.163	0.378	1.4379e-21
[truncated: 8,237 more rows]
