# Supplementary material for: p53 maintains lineage fidelity during lung capillary injury-repair in neonatal hyperoxia
Source: JCI Insight. 2025 Aug 5;10(17):e182880. doi: 10.1172/jci.insight.182880 (PMC12487676; doi:10.1172/jci.insight.182880)
Supplement: Supplemental table 5 [file jciinsight-10-182880-s212.xlsx]

## Sheet: TableS5
	source	target	ligand	receptor	prob	pval	interaction_name	interaction_name_2	pathway_name	annotation	evidence	datasets	ligand.logFC	ligand.pct.1	ligand.pct.2	ligand.pvalues	receptor.logFC	receptor.pct.1	receptor.pct.2	receptor.pvalues
148	Cap2	Cap1	Tgfb2	TGFbR1_R2	0.00829508	0	TGFB2_TGFBR1_TGFBR2	Tgfb2 - (Tgfbr1+Tgfbr2)	TGFb	Secreted Signaling	KEGG: mmu04350	p53TekHOX	1.02274	0.71	0.269	5.60004e-49	-0.11939	0.424	0.5055	0.00109355
206	Cap2	Cap2	Tgfb2	TGFbR1_R2	0.00591915	0.01	TGFB2_TGFBR1_TGFBR2	Tgfb2 - (Tgfbr1+Tgfbr2)	TGFb	Secreted Signaling	KEGG: mmu04350	p53TekHOX	1.02274	0.71	0.269	5.60004e-49	-0.468783	0.528	0.811	7.66475e-26
582	Cap2	Cap2	Tgfb2	ACVR1B_TGFbR2	0.0054606	0	TGFB2_ACVR1B_TGFBR2	Tgfb2 - (Acvr1b+Tgfbr2)	TGFb	Secreted Signaling	PMID: 27449815	p53TekHOX	1.02274	0.71	0.269	5.60004e-49	-0.344951	0.406	0.6645	1.38588e-10
867	Cap2	Cap1	Tgfb2	ACVR1_TGFbR	0.0133748	0	TGFB2_ACVR1_TGFBR1	Tgfb2 - (Acvr1+Tgfbr1)	TGFb	Secreted Signaling	PMID: 29376829	p53TekHOX	1.02274	0.71	0.269	5.60004e-49	-0.11939	0.424	0.5055	0.00109355
904	Cap2	Cap2	Tgfb2	ACVR1_TGFbR	0.0133921	0	TGFB2_ACVR1_TGFBR1	Tgfb2 - (Acvr1+Tgfbr1)	TGFb	Secreted Signaling	PMID: 29376829	p53TekHOX	1.02274	0.71	0.269	5.60004e-49	-0.468783	0.528	0.811	7.66475e-26
915	Cap2	transitional EC	Tgfb2	ACVR1_TGFbR	0.00828125	0	TGFB2_ACVR1_TGFBR1	Tgfb2 - (Acvr1+Tgfbr1)	TGFb	Secreted Signaling	PMID: 29376829	p53TekHOX	1.02274	0.71	0.269	5.60004e-49	-0.183868	0.376	0.4455	0.0443503
2519	Cap2	Cap1	Gdf15	Tgfbr2	0.0142098	0	GDF15_TGFBR2	Gdf15 - Tgfbr2	GDF	Secreted Signaling	KEGG: mmu04350	p53TekHOX	1.94218	0.455	0.104	6.64376e-42	-0.129845	0.534	0.622	0.000203017
2520	transitional EC	Cap1	Gdf15	Tgfbr2	0.0094178	0	GDF15_TGFBR2	Gdf15 - Tgfbr2	GDF	Secreted Signaling	KEGG: mmu04350	p53TekHOX	2.09631	0.342	0.065	3.07351e-22	-0.129845	0.534	0.622	0.000203017
2522	prolif epi	Cap1	Gdf15	Tgfbr2	0.0051731	0.01	GDF15_TGFBR2	Gdf15 - Tgfbr2	GDF	Secreted Signaling	KEGG: mmu04350	p53TekHOX	1.16255	0.493	0.112	1.4013e-10	-0.129845	0.534	0.622	0.000203017
2582	Cap2	Cap2	Gdf15	Tgfbr2	0.0120494	0	GDF15_TGFBR2	Gdf15 - Tgfbr2	GDF	Secreted Signaling	KEGG: mmu04350	p53TekHOX	1.94218	0.455	0.104	6.64376e-42	-0.468783	0.528	0.811	7.66475e-26
2583	transitional EC	Cap2	Gdf15	Tgfbr2	0.00798003	0	GDF15_TGFBR2	Gdf15 - Tgfbr2	GDF	Secreted Signaling	KEGG: mmu04350	p53TekHOX	2.09631	0.342	0.065	3.07351e-22	-0.468783	0.528	0.811	7.66475e-26
2585	prolif epi	Cap2	Gdf15	Tgfbr2	0.00438048	0.04	GDF15_TGFBR2	Gdf15 - Tgfbr2	GDF	Secreted Signaling	KEGG: mmu04350	p53TekHOX	1.16255	0.493	0.112	1.4013e-10	-0.468783	0.528	0.811	7.66475e-26
2598	Cap2	transitional EC	Gdf15	Tgfbr2	0.00490823	0	GDF15_TGFBR2	Gdf15 - Tgfbr2	GDF	Secreted Signaling	KEGG: mmu04350	p53TekHOX	1.94218	0.455	0.104	6.64376e-42	-0.253613	0.442	0.543	3.02079e-05
2599	transitional EC	transitional EC	Gdf15	Tgfbr2	0.00324269	0	GDF15_TGFBR2	Gdf15 - Tgfbr2	GDF	Secreted Signaling	KEGG: mmu04350	p53TekHOX	2.09631	0.342	0.065	3.07351e-22	-0.253613	0.442	0.543	3.02079e-05
5837	transitional EC	Cap1	Pgf	Flt1	0.0169378	0	PGF_VEGFR1	Pgf - Vegfr1	VEGF	Secreted Signaling	KEGG: mmu04370; PMID: 16633338	p53TekHOX	1.2892	0.325	0.042	1.30949e-24	NA	NA	NA	NA
5844	transitional EC	Cap2	Pgf	Flt1	0.0168153	0	PGF_VEGFR1	Pgf - Vegfr1	VEGF	Secreted Signaling	KEGG: mmu04370; PMID: 16633338	p53TekHOX	1.2892	0.325	0.042	1.30949e-24	-0.18276	0.95	0.982	1.10716e-09
5851	transitional EC	transitional EC	Pgf	Flt1	0.0130152	0	PGF_VEGFR1	Pgf - Vegfr1	VEGF	Secreted Signaling	KEGG: mmu04370; PMID: 16633338	p53TekHOX	1.2892	0.325	0.042	1.30949e-24	-0.375218	0.88	0.909	1.02776e-13
6139	Vascular SM	Cap1	Igf2	Igf1r	0.00132235	0	IGF2_IGF1R	Igf2 - Igf1r	IGF	Secreted Signaling	PMID: 14604834	p53TekHOX	1.09063	0.37	0.117	0.00354649	-0.535161	0.527	0.793	1.95698e-42
6154	Vascular SM	Cap2	Igf2	Igf1r	0.000716038	0	IGF2_IGF1R	Igf2 - Igf1r	IGF	Secreted Signaling	PMID: 14604834	p53TekHOX	1.09063	0.37	0.117	0.00354649	-0.456634	0.426	0.718	1.32767e-20
6160	Vascular SM	transitional EC	Igf2	Igf1r	0.000603968	0	IGF2_IGF1R	Igf2 - Igf1r	IGF	Secreted Signaling	PMID: 14604834	p53TekHOX	1.09063	0.37	0.117	0.00354649	-0.43881	0.415	0.584	2.47904e-09
6202	Vascular SM	Cap1	Igf2	Igf2r	0.00150003	0	IGF2_IGF2R	Igf2 - Igf2r	IGF	Secreted Signaling	PMID: 14604834	p53TekHOX	1.09063	0.37	0.117	0.00354649	NA	NA	NA	NA
6214	Vascular SM	Cap2	Igf2	Igf2r	0.00350815	0	IGF2_IGF2R	Igf2 - Igf2r	IGF	Secreted Signaling	PMID: 14604834	p53TekHOX	1.09063	0.37	0.117	0.00354649	0.303409	0.752	0.63	1.84248e-09
6220	Vascular SM	transitional EC	Igf2	Igf2r	0.00247731	0	IGF2_IGF2R	Igf2 - Igf2r	IGF	Secreted Signaling	PMID: 14604834	p53TekHOX	1.09063	0.37	0.117	0.00354649	0.27687	0.725	0.501	1.01186e-08
6331	transitional EC	Cap1	Apln	Aplnr	0.0148888	0	APLN_APLNR	Apln - Aplnr	APELIN	Secreted Signaling	KEGG: mmu04371	p53TekHOX	1.06739	0.675	0.345	9.28501e-25	-0.55287	0.34	0.737	1.90315e-48
6333	Vascular SM	Cap1	Apln	Aplnr	0.00501336	0	APLN_APLNR	Apln - Aplnr	APELIN	Secreted Signaling	KEGG: mmu04371	p53TekHOX	1.09102	0.481	0.15	0.00031972	-0.55287	0.34	0.737	1.90315e-48
6411	AM	Cap1	Ccl2	Ackr2	0.000834844	0	CCL2_ACKR2	Ccl2 - Ackr2	CCL	Secreted Signaling	PMID: 26740381	p53TekHOX	2.06648	0.407	0.072	1.45909e-49	NA	NA	NA	NA
6412	pericyte	Cap1	Ccl2	Ackr2	0.000660637	0	CCL2_ACKR2	Ccl2 - Ackr2	CCL	Secreted Signaling	PMID: 26740381	p53TekHOX	1.53172	0.432	0.127	8.89292e-22	NA	NA	NA	NA
6413	mesothelial	Cap1	Ccl2	Ackr2	0.000381433	0	CCL2_ACKR2	Ccl2 - Ackr2	CCL	Secreted Signaling	PMID: 26740381	p53TekHOX	1.15529	0.303	0.086	0.000111159	NA	NA	NA	NA
6415	AM	Cap2	Ccl2	Ackr2	0.00323292	0	CCL2_ACKR2	Ccl2 - Ackr2	CCL	Secreted Signaling	PMID: 26740381	p53TekHOX	2.06648	0.407	0.072	1.45909e-49	-0.319786	0.323	0.574	9.02433e-13
6416	pericyte	Cap2	Ccl2	Ackr2	0.00255959	0	CCL2_ACKR2	Ccl2 - Ackr2	CCL	Secreted Signaling	PMID: 26740381	p53TekHOX	1.53172	0.432	0.127	8.89292e-22	-0.319786	0.323	0.574	9.02433e-13
6417	mesothelial	Cap2	Ccl2	Ackr2	0.00147902	0	CCL2_ACKR2	Ccl2 - Ackr2	CCL	Secreted Signaling	PMID: 26740381	p53TekHOX	1.15529	0.303	0.086	0.000111159	-0.319786	0.323	0.574	9.02433e-13
6421	AM	Cap1	Ccl4	Ackr2	0.000267076	0	CCL4_ACKR2	Ccl4 - Ackr2	CCL	Secreted Signaling	PMID: 26740381	p53TekHOX	1.14354	0.271	0.115	3.25694e-14	NA	NA	NA	NA
6422	DC	Cap1	Ccl4	Ackr2	0.000471226	0	CCL4_ACKR2	Ccl4 - Ackr2	CCL	Secreted Signaling	PMID: 26740381	p53TekHOX	1.02687	0.342	0.173	3.34242e-11	NA	NA	NA	NA
6423	AM	Cap2	Ccl4	Ackr2	0.00103594	0	CCL4_ACKR2	Ccl4 - Ackr2	CCL	Secreted Signaling	PMID: 26740381	p53TekHOX	1.14354	0.271	0.115	3.25694e-14	-0.319786	0.323	0.574	9.02433e-13
6424	DC	Cap2	Ccl4	Ackr2	0.00182673	0	CCL4_ACKR2	Ccl4 - Ackr2	CCL	Secreted Signaling	PMID: 26740381	p53TekHOX	1.02687	0.342	0.173	3.34242e-11	-0.319786	0.323	0.574	9.02433e-13
8839	Cap2	Cap1	Angpt2	Tek	0.0530292	0	ANGPT2_TEK	Angpt2 - Tek	ANGPT	Secreted Signaling	PMID: 20651738	p53TekHOX	1.11943	0.578	0.167	1.43633e-49	-0.36643	0.876	0.973	5.13158e-33
8840	transitional EC	Cap1	Angpt2	Tek	0.0564774	0	ANGPT2_TEK	Angpt2 - Tek	ANGPT	Secreted Signaling	PMID: 20651738	p53TekHOX	1.20168	0.588	0.169	2.41316e-37	-0.36643	0.876	0.973	5.13158e-33
8845	Cap2	Cap2	Angpt2	Tek	0.00496812	0	ANGPT2_TEK	Angpt2 - Tek	ANGPT	Secreted Signaling	PMID: 20651738	p53TekHOX	1.11943	0.578	0.167	1.43633e-49	NA	NA	NA	NA
8846	transitional EC	Cap2	Angpt2	Tek	0.00530868	0	ANGPT2_TEK	Angpt2 - Tek	ANGPT	Secreted Signaling	PMID: 20651738	p53TekHOX	1.20168	0.588	0.169	2.41316e-37	NA	NA	NA	NA
8851	Cap2	transitional EC	Angpt2	Tek	0.0216418	0	ANGPT2_TEK	Angpt2 - Tek	ANGPT	Secreted Signaling	PMID: 20651738	p53TekHOX	1.11943	0.578	0.167	1.43633e-49	-0.712201	0.596	0.704	3.52456e-17
8852	transitional EC	transitional EC	Angpt2	Tek	0.0230988	0	ANGPT2_TEK	Angpt2 - Tek	ANGPT	Secreted Signaling	PMID: 20651738	p53TekHOX	1.20168	0.588	0.169	2.41316e-37	-0.712201	0.596	0.704	3.52456e-17
8881	Cap2	Cap1	Angpt2	ITGA5_ITGB1	0.0359313	0	ANGPT2_ITGA5_ITGB1	Angpt2 - (Itga5+Itgb1)	ANGPT	Secreted Signaling	PMID: 20651738; PMID: 25635707	p53TekHOX	1.11943	0.578	0.167	1.43633e-49	0.0706386	0.7715	0.8155	8.58553e-06
8882	transitional EC	Cap1	Angpt2	ITGA5_ITGB1	0.0383127	0	ANGPT2_ITGA5_ITGB1	Angpt2 - (Itga5+Itgb1)	ANGPT	Secreted Signaling	PMID: 20651738; PMID: 25635707	p53TekHOX	1.20168	0.588	0.169	2.41316e-37	0.0706386	0.7715	0.8155	8.58553e-06
8893	Cap2	Cap2	Angpt2	ITGA5_ITGB1	0.0297621	0	ANGPT2_ITGA5_ITGB1	Angpt2 - (Itga5+Itgb1)	ANGPT	Secreted Signaling	PMID: 20651738; PMID: 25635707	p53TekHOX	1.11943	0.578	0.167	1.43633e-49	0.3643	0.7395	0.6445	3.09759e-13
8894	transitional EC	Cap2	Angpt2	ITGA5_ITGB1	0.031748	0	ANGPT2_ITGA5_ITGB1	Angpt2 - (Itga5+Itgb1)	ANGPT	Secreted Signaling	PMID: 20651738; PMID: 25635707	p53TekHOX	1.20168	0.588	0.169	2.41316e-37	0.3643	0.7395	0.6445	3.09759e-13
8899	Cap2	transitional EC	Angpt2	ITGA5_ITGB1	0.0400413	0	ANGPT2_ITGA5_ITGB1	Angpt2 - (Itga5+Itgb1)	ANGPT	Secreted Signaling	PMID: 20651738; PMID: 25635707	p53TekHOX	1.11943	0.578	0.167	1.43633e-49	0.052163	0.7805	0.766	0.0148039
8900	transitional EC	transitional EC	Angpt2	ITGA5_ITGB1	0.0426831	0	ANGPT2_ITGA5_ITGB1	Angpt2 - (Itga5+Itgb1)	ANGPT	Secreted Signaling	PMID: 20651738; PMID: 25635707	p53TekHOX	1.20168	0.588	0.169	2.41316e-37	0.052163	0.7805	0.766	0.0148039
12334	distal interstitial FB	Cap1	Adm	Calcrl	0.134189	0	ADM_CALCRL	Adm - Calcrl	CALCR	Secreted Signaling	KEGG: mmu04080	p53TekHOX	1.10347	0.69	0.521	5.18967e-26	-0.547095	0.965	1	3.13868e-56
12338	distal interstitial FB	Cap2	Adm	Calcrl	0.0681048	0	ADM_CALCRL	Adm - Calcrl	CALCR	Secreted Signaling	KEGG: mmu04080	p53TekHOX	1.10347	0.69	0.521	5.18967e-26	-1.0721	0.855	0.987	2.50492e-54
12342	distal interstitial FB	transitional EC	Adm	Calcrl	0.0562149	0	ADM_CALCRL	Adm - Calcrl	CALCR	Secreted Signaling	KEGG: mmu04080	p53TekHOX	1.10347	0.69	0.521	5.18967e-26	-1.46133	0.822	0.94	1.41177e-49
