# Supplementary material for: p53 maintains lineage fidelity during lung capillary injury-repair in neonatal hyperoxia
Source: JCI Insight. 2025 Aug 5;10(17):e182880. doi: 10.1172/jci.insight.182880 (PMC12487676; doi:10.1172/jci.insight.182880)
Supplement: Supplemental table 6 [file jciinsight-10-182880-s213.xlsx]

## Sheet: Sheet1
Antibody	Protein	Donor species	Dilution	Clonality	Manufacturer	Catalog number
Anti-aquaporin5	AQP5	rabbit	1:2500	Polyclonal	Abcam	ab78486
Anti-carbonic anhydrase IV/CA4	CAR4	goat	1:500	Polyclonal	R&D Systems	AF2414
Anti-cleaved caspase-3 (Asp175)	CASP3	rabbit	1:500	Polyclonal	Cell Signaling Technology	9661
Anti-CD45, PE/Cyanine7	CD45	rat	1:250	Monoclonal	Biolegend	103114
Anti-CD324 (E-Cadherin) (DECMA-1), Alexa Fluor™ 488	ECAD	rat	1:500	Monoclonal	eBioscience	53-3249-80
Anti-avian erythroblastosis virus E-26 (v-ets) oncogene related	ERG	rabbit	1:5000	Monoclonal	Abcam	ab92513
Anti-glyceraldehyde-3-phosphate dehydrogenase	GAPDH	rabbit	1:1000	Polyclonal	ThermoFisher Scientific	PA1-988
Anti-green fluorescent protein	GFP	chicken	1:5000	Polyclonal	Abcam	ab13970
Anti-phosphorylated H2AX (S139), Alexa Fluor™ 488	γH2AX	mouse	1:250	Monoclonal	BD Biosciences	560445
Anti-intercellular adhesion molecule 2	ICAM2	rat	1:2500	Monoclonal	eBioscience	16-1021-85
Anti-intercellular adhesion molecule 2, Alexa Fluor™ 647	ICAM2	rat	1:500	Monoclonal	ThermoFisher Scientific	A15452
Anti-interleukin 33	IL33	goat	1:500	Polyclonal	R&D Systems	AF3626
Anti-MKI67 (SolA15)	KI67	rat	1:1000	Monoclonal	eBioscience	14-5698-82
Anti-MKI67 (SolA15), eFluor™ 570	KI67	rat	1:500	Monoclonal	eBioscience	41-5698-82
Anti-lamin B1, Alexa Fluor™ 647	LAMINB1	mouse	1:250	Monoclonal	Proteintech	CL647-66095
Anti-mesenchyme homeobox 2	MEOX2	rabbit	1:1000	Polyclonal	Novus Biologicals	NBP2-30647
Anti-NK2 homeobox 1	NKX2.1	rabbit	1:500	Monoclonal	Abcam	ab133737
Anti-cyclin dependent kinase inhibitor 1A	P21	rabbit	1:1000	Polyclonal	Proteintech	28248-1-AP
Anti-P53 (DO1)	P53	mouse	1:2000	Monoclonal	Santa Cruz Biotechnology	sc-126
Anti-phosphorylated P53 (Ser15)	p-P53	rabbit	1:1000	Polyclonal	Proteintech	28961-1-AP
Anti-platelet-derived growth factor alpha	PDGFRα	rat	1:1000	Monoclonal	eBioscience	14-1401-82
Anti-platelet-derived growth factor beta	PDGFRβ	goat	1:1000	Polyclonal	R&D Systems	AF1042
Anti-plasmalemma vesicle associated protein	PLVAP	rat	1:125	Monoclonal	BD Biosciences	553849
anti-von Willebrand factor	VWF	rabbit	1:2500	Polyclonal	Abcam	ab6994
