# Supplementary material for: p53 maintains lineage fidelity during lung capillary injury-repair in neonatal hyperoxia
Source: JCI Insight. 2025 Aug 5;10(17):e182880. doi: 10.1172/jci.insight.182880 (PMC12487676; doi:10.1172/jci.insight.182880)
Supplement: Supporting data values [file jciinsight-10-182880-s214.xlsx]

## Sheet: Fig. 1A
sample	condition	ICAM2 surface area (total vessel)		sample	condition	Average1	Average2	Average3	MLI
control1_1	room air	609000		control1	room air	34.6897	34.7645	33.9359	34.4633
control1_2	room air	577000		control2	room air	40.6261	33.8305	39.059	37.8385
control1_3	room air	569000		control3	room air	29.9833	32.0503	31.7096	31.2477
control2_1	room air	573000		control4	room air	26.4705	30.6759	30.3561	29.1675
control2_2	room air	601000		control1	hyperoxia	60.0074	84.9462	79.5896	74.8477
control2_3	room air	585000		control2	hyperoxia	53.0242	82.4789	67.737	67.7467
control3_1	room air	582000		control3	hyperoxia	71.6568	72.5243	70.9962	71.7258
control3_2	room air	584000		control4	hyperoxia	66.2754	67.0113	55.0817	62.7895
control3_3	room air	583000		control5	hyperoxia	50.5241	45.4344	44.9427	46.9671
control4_1	room air	501000
control4_2	room air	500000
control4_3	room air	502000
control5_1	room air	533000
control5_2	room air	568000
control5_3	room air	552000
control6_1	room air	642000
control6_2	room air	505000
control6_3	room air	576000
control7_1	room air	630000
control7_2	room air	480000
control7_3	room air	556000
control8_1	room air	535000
control8_2	room air	598000
control8_3	room air	569000
control1_1	hyperoxia	401000
control1_2	hyperoxia	455000
control1_3	hyperoxia	427000
control2_1	hyperoxia	484000
control2_2	hyperoxia	456000
control2_3	hyperoxia	469000
control3_1	hyperoxia	362000
control3_2	hyperoxia	371000
control3_3	hyperoxia	364000
control4_1	hyperoxia	535000
control4_2	hyperoxia	514000
control4_3	hyperoxia	551000
control5_1	hyperoxia	146000
control5_2	hyperoxia	164000
control5_3	hyperoxia	113000
control6_1	hyperoxia	216000
control6_2	hyperoxia	219000
control6_3	hyperoxia	307000
control7_1	hyperoxia	444000
control7_2	hyperoxia	432000
control7_3	hyperoxia	417000

## Sheet: Fig. 1B
sample	condition	CAR4 surface area (Cap2)	PLVAP surface area (Cap1)	ERG (EC number)
control1_1	room air	334000	465000	NA
control1_2	room air	337000	462000	NA
control1_3	room air	342000	434000	NA
control2_1	room air	498000	442000	NA
control2_2	room air	377000	430000	NA
control2_3	room air	435000	372000	NA
control3_1	room air	433000	466000	NA
control3_2	room air	394000	467000	NA
control3_3	room air	470000	445000	NA
control4_1	room air	663000	511000	NA
control4_2	room air	559000	446000	NA
control4_3	room air	563000	419000	NA
control5_1	room air	587000	571000	1327
control5_2	room air	581000	598000	1289
control5_3	room air	585000	469000	1206
control6_1	room air	564000	508000	1643
control6_2	room air	600000	588000	1877
control6_3	room air	632000	602000	2017
control7_1	room air	584000	601000	1194
control7_2	room air	616000	598000	1415
control7_3	room air	632000	485000	1651
control8_1	room air	611000	458000	NA
control8_2	room air	589000	473000	NA
control8_3	room air	541000	440000	NA
control1_1	hyperoxia	221000	133000	NA
control1_2	hyperoxia	257000	131000	NA
control1_3	hyperoxia	270000	191000	NA
control2_1	hyperoxia	312000	128000	NA
control2_2	hyperoxia	362000	132000	NA
control2_3	hyperoxia	323000	117000	NA
control3_1	hyperoxia	361000	233000	NA
control3_2	hyperoxia	344000	234000	NA
control3_3	hyperoxia	363000	205000	NA
control4_1	hyperoxia	371000	273000	NA
control4_2	hyperoxia	417000	258000	NA
control4_3	hyperoxia	412000	285000	NA
control4_4	hyperoxia	397000	123000	NA
control5_1	hyperoxia	526000	168000	323
control5_2	hyperoxia	259000	46000	320
control5_3	hyperoxia	230000	50100	355
control6_1	hyperoxia	186000	60000	254
control6_2	hyperoxia	393000	78700	482
control6_3	hyperoxia	348000	255000	374
control7_1	hyperoxia	274000	206000	NA
control7_2	hyperoxia	349000	251000	NA
control7_3	hyperoxia	304000	315000	NA
control8_1	hyperoxia	NA	NA	520
control8_2	hyperoxia	NA	NA	685
control8_3	hyperoxia	NA	NA	735

## Sheet: Fig. 2B
sample	condition	Kit; tdt+ cells (stack)	CAR4+ tdt+ (section)	tdt+ total (section)	CAR4/total (section)
1_Kit_tdt_1	room air	1184	17	102	16.6667
1_Kit_tdt_2	room air	1357	22	113	19.469
1_Kit_tdt_3	room air	1273	23	148	15.5405
2_Kit_tdt_1	room air	1198	15	95	15.7895
2_Kit_tdt_2	room air	1226	15	106	14.1509
2_Kit_tdt_3	room air	1211	18	102	17.6471
3_Kit_tdt_1	room air	956	22	124	17.7419
3_Kit_tdt_2	room air	1273	16	116	13.7931
3_Kit_tdt_3	room air	1117	19	114	16.6667
1_Kit_tdt_1	hyperoxia	603	20	58	34.4828
1_Kit_tdt_2	hyperoxia	685	19	69	27.5362
1_Kit_tdt_3	hyperoxia	637	20	50	40
2_Kit_tdt_1	hyperoxia	671	20	55	36.3636
2_Kit_tdt_2	hyperoxia	775	25	71	35.2113
2_Kit_tdt_3	hyperoxia	718	25	67	37.3134
3_Kit_tdt_1	hyperoxia	455	23	62	37.0968
3_Kit_tdt_2	hyperoxia	537	27	73	36.9863
3_Kit_tdt_3	hyperoxia	409	24	80	30
4_Kit_tdt_1	hyperoxia	702	NA	NA	NA
4_Kit_tdt_2	hyperoxia	779	NA	NA	NA
4_Kit_tdt_3	hyperoxia	508	NA	NA	NA

## Sheet: Fig. 2D
sample	condition	Car4; tdt+ cells (stack)
1_Car4_tdt_1	room air	153
1_Car4_tdt_2	room air	254
1_Car4_tdt_3	room air	120
2_Car4_tdt_1	room air	101
2_Car4_tdt_2	room air	251
2_Car4_tdt_3	room air	264
3_Car4_tdt_1	room air	179
3_Car4_tdt_2	room air	140
3_Car4_tdt_3	room air	192
4_Car4_tdt_1	room air	389
4_Car4_tdt_2	room air	247
4_Car4_tdt_3	room air	262
1_Car4_tdt_1	hyperoxia	97
1_Car4_tdt_2	hyperoxia	51
1_Car4_tdt_3	hyperoxia	68
2_Car4_tdt_1	hyperoxia	59
2_Car4_tdt_2	hyperoxia	57
2_Car4_tdt_3	hyperoxia	85
3_Car4_tdt_1	hyperoxia	238
3_Car4_tdt_2	hyperoxia	162
3_Car4_tdt_3	hyperoxia	231

## Sheet: Fig. 3F
sample	condition	Kit; tdt+ cells (stack)	P21+tdT+ (stack)	P21+tdT+/tdT cells (%, stack)	Car4+ tdt+ p21+ (section)	Car4- tdt+ p21+ (section)	Total tdt+ p21+ (section)	Car4+ tdt+ (section)	Car4- tdt+ (section)	Car4+tdt+p21+/Car4+tdt+	Car4-tdt+p21+/Car4-tdt+
1_Kit_tdt_1	room air	1184	0	0	NA	NA	NA	NA	NA	NA	NA
1_Kit_tdt_2	room air	1357	0	0	NA	NA	NA	NA	NA	NA	NA
1_Kit_tdt_3	room air	1273	0	0	NA	NA	NA	NA	NA	NA	NA
2_Kit_tdt_1	room air	1198	0	0	NA	NA	NA	NA	NA	NA	NA
2_Kit_tdt_2	room air	1226	0	0	NA	NA	NA	NA	NA	NA	NA
2_Kit_tdt_3	room air	1211	0	0	NA	NA	NA	NA	NA	NA	NA
3_Kit_tdt_1	room air	956	0	0	NA	NA	NA	NA	NA	NA	NA
3_Kit_tdt_2	room air	1273	0	0	NA	NA	NA	NA	NA	NA	NA
3_Kit_tdt_3	room air	1117	0	0	NA	NA	NA	NA	NA	NA	NA
1_Kit_tdt_1	hyperoxia	603	372	0.616915	33	73	106	48	96	68.75	76.0417
1_Kit_tdt_2	hyperoxia	685	381	0.556204	33	79	112	75	131	44	60.3053
1_Kit_tdt_3	hyperoxia	637	332	0.521193	35	74	109	61	120	57.377	61.6667
2_Kit_tdt_1	hyperoxia	671	402	0.599106	29	89	118	49	96	59.1837	92.7083
2_Kit_tdt_2	hyperoxia	775	495	0.63871	30	75	105	49	105	61.2245	71.4286
2_Kit_tdt_3	hyperoxia	718	373	0.519499	32	71	103	48	101	66.6667	70.297
3_Kit_tdt_1	hyperoxia	455	253	0.556044	41	70	111	55	76	74.5455	92.1053
3_Kit_tdt_2	hyperoxia	537	232	0.43203	35	65	100	43	79	81.3953	82.2785
3_Kit_tdt_3	hyperoxia	409	212	0.518337	45	62	107	62	86	72.5806	72.093
4_Kit_tdt_1	hyperoxia	702	458	0.652422	NA	NA	NA	NA	NA	NA	NA
4_Kit_tdt_2	hyperoxia	779	508	0.652118	NA	NA	NA	NA	NA	NA	NA
4_Kit_tdt_3	hyperoxia	508	336	0.661417	NA	NA	NA	NA	NA	NA	NA

## Sheet: Fig. 3G
sample	condition	Car4; tdt+ cells (stack)	P21+tdT+ (stack)	P21+tdT+/tdT cells (%, stack)
1_Car4_tdt_1	room air	153	0	0
1_Car4_tdt_2	room air	254	0	0
1_Car4_tdt_3	room air	120	0	0
2_Car4_tdt_1	room air	101	0	0
2_Car4_tdt_2	room air	251	0	0
2_Car4_tdt_3	room air	264	0	0
3_Car4_tdt_1	room air	179	0	0
3_Car4_tdt_2	room air	140	0	0
3_Car4_tdt_3	room air	192	0	0
4_Car4_tdt_1	room air	389	0	0
4_Car4_tdt_2	room air	247	0	0
4_Car4_tdt_3	room air	262	0	0
1_Car4_tdt_1	hyperoxia	97	0	0
1_Car4_tdt_2	hyperoxia	51	0	0
1_Car4_tdt_3	hyperoxia	68	0	0
2_Car4_tdt_1	hyperoxia	59	0	0
2_Car4_tdt_2	hyperoxia	57	0	0
2_Car4_tdt_3	hyperoxia	85	0	0
3_Car4_tdt_1	hyperoxia	238	63	0.264706
3_Car4_tdt_2	hyperoxia	162	21	0.12963
3_Car4_tdt_3	hyperoxia	231	74	0.320346

## Sheet: Fig. 4C
sample	condition	CAR4 surface area (Cap2)(stack)	PLVAP surface area (Cap1)(stack)	ICAM2 surface area(stack)
F_control1_1	room air	538000	570000	537000
F_control1_2	room air	560000	491000	517000
F_control1_3	room air	524000	560000	N/A
F_control1_4	room air	563000	604000	N/A
M_control1_1	room air	560000	470000	N/A
M_control1_2	room air	526000	548000	N/A
M_control1_3	room air	526000	464000	N/A
M_control1_4	room air	532000	529000	N/A
F_control2_1	room air	600000	537000	625000
F_control2_2	room air	579000	570000	643000
F_control2_3	room air	558000	580000	558000
M_control3_1	room air	657000	625000	593000
M_control3_2	room air	673000	612000	601000
M_control3_3	room air	600000	647000	645000
M_nullmut1_1	room air	539000	580000	579000
M_nullmut1_2	room air	532000	595000	579000
M_nullmut1_3	room air	510000	594000	582000
M_nullmut2_1	room air	653000	622000	528000
M_nullmut2_2	room air	613000	552000	567000
M_nullmut2_3	room air	640000	552000	499000
M_nullmut3_1	room air	865000	844000	597000
M_nullmut3_2	room air	504000	440000	N/A
M_nullmut3_3	room air	488000	346000	N/A
M_control1_1	hyperoxia	251000	195000	N/A
M_control1_2	hyperoxia	290000	327000	N/A
M_control1_3	hyperoxia	324000	339000	N/A
M_control1_4	hyperoxia	313000	428000	N/A
F_control1_1	hyperoxia	457000	273000	N/A
F_control1_2	hyperoxia	258000	338000	N/A
F_control1_3	hyperoxia	371000	270000	316000
F_control1_4	hyperoxia	485000	321000	364000
M_control2_1	hyperoxia	360000	192000	423000
M_control2_2	hyperoxia	363000	306000	410000
M_control2_3	hyperoxia	370000	333000	378000
M_control3_1	hyperoxia	445000	243000	487000
M_control3_2	hyperoxia	463000	318000	443000
M_control3_3	hyperoxia	389000	359000	468000
M_nullmut1_1	hyperoxia	340000	337000	N/A
M_nullmut1_2	hyperoxia	375000	288000	N/A
M_nullmut1_3	hyperoxia	311000	382000	N/A
M_nullmut1_4	hyperoxia	263000	430000	N/A
F_nullmut1_1	hyperoxia	217000	320000	274000
F_nullmut1_2	hyperoxia	197000	306000	321000
F_nullmut1_3	hyperoxia	232000	301000	382000
F_nullmut1_4	hyperoxia	245000	279000	316000
M_nullmut2_1	hyperoxia	13400	27400	35900
M_nullmut2_2	hyperoxia	13600	49200	37200
M_nullmut2_3	hyperoxia	35600	67000	37000
M_nullmut3_1	hyperoxia	200000	414000	295000
M_nullmut3_2	hyperoxia	62100	333000	160000
M_nullmut3_3	hyperoxia	175000	322000	116000

## Sheet: Fig. 4E
sample	condition	# ERG+ (section)	# KI67+ (section)	# ERG+ KI67+	ERG+KI67+/ ERG
M_control1_1	room air	480	24	13	2.70833
M_control1_2	room air	388	13	6	1.54639
M_control1_3	room air	448	44	19	4.24107
F_control2_1	room air	433	71	18	4.15704
F_control2_2	room air	424	129	30	7.07547
F_control2_3	room air	382	62	16	4.18848
F_control3_1	room air	444	88	3	0.675676
F_control3_2	room air	483	59	3	0.621118
F_control3_3	room air	520	61	7	1.34615
M_nullmut1_1	room air	437	96	32	7.32265
M_nullmut1_2	room air	419	135	37	8.83055
M_nullmut1_3	room air	518	150	42	8.10811
F_nullmut2_1	room air	456	59	43	9.42982
F_nullmut2_2	room air	537	35	25	4.65549
F_nullmut2_3	room air	508	100	55	10.8268
M_nullmut3_1	room air	492	42	20	4.06504
M_nullmut3_2	room air	502	51	29	5.77689
M_nullmut3_3	room air	453	43	27	5.96026
F_control1_1	hyperoxia	196	68	31	15.8163
F_control1_2	hyperoxia	196	69	34	17.3469
F_control1_3	hyperoxia	199	67	24	12.0603
M_control2_1	hyperoxia	198	66	17	8.58586
M_control2_2	hyperoxia	186	51	10	5.37634
M_control2_3	hyperoxia	159	40	6	3.77358
M_control3_1	hyperoxia	163	52	22	13.4969
M_control3_2	hyperoxia	175	53	25	14.2857
M_control3_3	hyperoxia	214	48	25	11.6822
F_nullmut1_1	hyperoxia	251	164	83	33.0677
F_nullmut1_2	hyperoxia	272	190	84	30.8824
F_nullmut1_3	hyperoxia	237	137	71	29.9578
M_nullmut2_1	hyperoxia	258	197	109	42.2481
M_nullmut2_2	hyperoxia	181	176	89	49.1713
M_nullmut2_3	hyperoxia	287	152	86	29.9652
M_nullmut3_1	hyperoxia	178	170	104	58.427
M_nullmut3_2	hyperoxia	202	161	90	44.5545
M_nullmut3_3	hyperoxia	220	160	69	31.3636

## Sheet: Fig. 6C
sample	condition	CAR4 surface area (Cap2)(stack)	PLVAP surface area (Cap1)(stack)	ICAM2 surface area (stack)
F_control1_1	room air	538000	570000	537000
F_control1_2	room air	560000	491000	517000
F_control1_3	room air	524000	560000	N/A
F_control1_4	room air	563000	604000	N/A
M_control1_1	room air	560000	470000	N/A
M_control1_2	room air	526000	548000	N/A
M_control1_3	room air	526000	464000	N/A
M_control1_4	room air	532000	529000	N/A
F_control2_1	room air	600000	537000	625000
F_control2_2	room air	579000	570000	643000
F_control2_3	room air	558000	580000	558000
M_control3_1	room air	657000	625000	593000
M_control3_2	room air	673000	612000	601000
M_control3_3	room air	600000	647000	645000
M_Tekcontrol1_1	hyperoxia	293000	204000	N/A
M_Tekcontrol1_2	hyperoxia	315000	193000	N/A
M_Tekcontrol2_1	hyperoxia	331000	192000	N/A
M_Tekcontrol2_2	hyperoxia	355000	120000	N/A
M_Tekcontrol2_3	hyperoxia	466000	238000	N/A
M_Tekcontrol3_1	hyperoxia	480000	105000	N/A
M_Tekcontrol3_2	hyperoxia	485000	120000	N/A
M_Tekcontrol3_3	hyperoxia	512000	154000	N/A
M_Tekcontrol4_1	hyperoxia	399000	361000	N/A
M_Tekcontrol4_2	hyperoxia	421000	308000	N/A
F_Tekcontrol5_1	hyperoxia	333000	N/A	N/A
F_Tekcontrol5_2	hyperoxia	265000	N/A	N/A
F_Tekcontrol5_3	hyperoxia	298000	N/A	N/A
F_ncontrol1_3	hyperoxia	N/A	N/A	316000
F_ncontrol1_4	hyperoxia	N/A	N/A	364000
M_ncontrol2_1	hyperoxia	N/A	N/A	423000
M_ncontrol2_2	hyperoxia	N/A	N/A	410000
M_ncontrol2_3	hyperoxia	N/A	N/A	378000
M_ncontrol3_1	hyperoxia	N/A	N/A	487000
M_ncontrol3_2	hyperoxia	N/A	N/A	443000
M_ncontrol3_3	hyperoxia	N/A	N/A	468000
M_nullmut1_1	hyperoxia	340000	337000	N/A
M_nullmut1_2	hyperoxia	375000	288000	N/A
M_nullmut1_3	hyperoxia	311000	382000	N/A
M_nullmut1_4	hyperoxia	263000	430000	N/A
F_nullmut1_1	hyperoxia	217000	320000	274000
F_nullmut1_2	hyperoxia	197000	306000	321000
F_nullmut1_3	hyperoxia	232000	301000	382000
F_nullmut1_4	hyperoxia	245000	279000	316000
M_nullmut2_1	hyperoxia	13400	27400	35900
M_nullmut2_2	hyperoxia	13600	49200	37200
M_nullmut2_3	hyperoxia	35600	67000	37000
M_nullmut3_1	hyperoxia	200000	414000	295000
M_nullmut3_2	hyperoxia	62100	333000	160000
M_nullmut3_3	hyperoxia	175000	322000	116000
M_Tekmut1.1_1	hyperoxia	284000	348000	472000
M_Tekmut1.1_2	hyperoxia	394000	456000	520000
M_Tekmut1.1_3	hyperoxia	395000	479000	N/A
M_Tekmut2.1_1	hyperoxia	292000	327000	N/A
M_Tekmut2.1_2	hyperoxia	321000	304000	520000
M_Tekmut2.1_3	hyperoxia	305000	336000	415000
F_Tekmut1_1	hyperoxia	406000	542000	570000
F_Tekmut1_2	hyperoxia	427000	512000	567000
F_Tekmut1_3	hyperoxia	414000	486000	588000
M_Tekmut1.2_1	hyperoxia	357000	329000	N/A
M_Tekmut1.2_2	hyperoxia	356000	338000	N/A
M_Tekmut1.2_3	hyperoxia	436000	450000	N/A
M_Tekmut2.2_1	hyperoxia	243000	243000	N/A
M_Tekmut2.2_2	hyperoxia	145000	158000	N/A
M_Tekmut2.2_3	hyperoxia	212000	209000	N/A
F_Tekmut2_1	hyperoxia	484000	365000	N/A
F_Tekmut2_2	hyperoxia	395000	357000	N/A
F_Tekmut2_3	hyperoxia	388000	359000	N/A
M_Tekmut3_1	hyperoxia	325000	249000	406000
M_Tekmut3_2	hyperoxia	323000	217000	404000
M_Tekmut3_3	hyperoxia	346000	207000	438000
M_Tekmut4_1	hyperoxia	379000	319000	502000
M_Tekmut4_2	hyperoxia	406000	361000	502000
F_Tekmut1.5_1	hyperoxia	325000	N/A	304000
F_Tekmut1.5_2	hyperoxia	377000	N/A	371000
F_Tekmut1.5_3	hyperoxia	356000	N/A	259000
F_Tekmut2.5_1	hyperoxia	337000	N/A	365000
F_Tekmut2.5_2	hyperoxia	269000	N/A	330000
F_Tekmut2.5_3	hyperoxia	252000	N/A	294000

## Sheet: Fig. 6E
sample	condition	Average1	Average2	Average3	MLI
control1	room air	34.6897	34.7645	33.9359	34.4633
control2	room air	40.6261	33.8305	39.059	37.8385
control3	room air	29.9833	32.0503	31.7096	31.2477
control4	room air	26.4705	30.6759	30.3561	29.1675
control1	hyperoxia	60.0074	84.9462	79.5896	74.8477
control2	hyperoxia	53.0242	82.4789	67.737	67.7467
control3	hyperoxia	71.6568	72.5243	70.9962	71.7258
control4	hyperoxia	66.2754	67.0113	55.0817	62.7895
p53-EC_mut1	room air	34.3952	38.2067	35.8398	36.1472
p53-EC_mut2	room air	29.4375	32.2519	41.6942	34.4612
p53-EC_mut1	hyperoxia	47.9891	67.5043	43.2241	52.9058
p53-EC_mut2	hyperoxia	49.2979	63.2498	55.6756	56.0744
p53-EC_mut3	hyperoxia	61.1962	47.2184	64.2038	57.5395
p53-EC_mut4	hyperoxia	43.3383	43.424	49.6108	45.4577
p53-EC_mut5	hyperoxia	43.1665	49.312	55.6687	49.3824
p53-EC_mut6	hyperoxia	47.1339	45.5678	47.6314	46.7777

[truncated: 4 more sheets: Fig. 6G, Fig. S1C, Fig. S1D, Fig. S4A]
